# Supplementary material for: 1,1′-Bis(4-fluoro­phen­yl)-3,3′-diisobutyl-4,4′-diphen­oxy-1H,1′H-4,4′-bipyrazole-5,5′(4H,4′H)-dione
Source: Acta Crystallogr Sect E Struct Rep Online. 2011 Apr 7;67(Pt 5):o1036. doi: 10.1107/S1600536811011664 (PMC3089260; doi:10.1107/S1600536811011664)
Supplement: Supplementary file 1 [file e-67-o1036-sup1.cif]

##############################################################################
#                                                                            #
# This CIF contains the data in a paper accepted for publication in          #
# Acta Crystallographica Section E. It conforms to the requirements of       #
# Notes for Authors for Acta Crystallographica Section E, and has been       #
# peer reviewed under the auspices of the IUCr Commission on Journals.       #
#                                                                            #
# Full details of the Crystallographic Information File format               #
# are given in the paper "The Crystallographic Information File (CIF):       #
# a New Standard Archive File for Crystallography" by S. R. Hall, F. H.      #
# Allen and I. D. Brown [Acta Cryst. (1991), A47, 655-685].                  #
#                                                                            #
# The current version of the core CIF dictionary is obtainable from          #
# ftp://ftp.iucr.org/pub/cif_core.dic.                                       #
#                                                                            #
# Software is freely available for graphical display of the structure(s)     #
# in this CIF. For information consult the CIF software page                 #
# http://www.iucr.org/resources/cif/software.                                #
#                                                                            #
# This file may be used for bona fide research purposes within the           #
# scientific community so long as proper attribution is given to the journal # 
# article from which it was obtained.                                        #
#                                                                            #
##############################################################################
data_global
_audit_creation_method     'form.cif (version 2.0)'
_journal_data_validation_number     ?
_journal_date_recd_electronic     2011-03-15
_journal_date_accepted     2011-03-29
_journal_name_full     'Acta Crystallographica, Section E'
_journal_year     2011
_journal_volume     67
_journal_issue      5
_journal_page_first     o1036
_journal_page_last     o1036
_journal_paper_category     QO
_journal_coeditor_code     RZ2574
_publ_contact_author_name     'Prof. Fun, Hoong-Kun'
_publ_contact_author_address
;
      X-ray Crystallography Unit
      School of Physics
      Universiti Sains Malaysia
      11800 USM, Penang
      MALAYSIA
;
_publ_contact_author_email     'hkfun@usm.my'
_publ_contact_author_fax     '604 6579150'
_publ_contact_author_phone     '604 6533652'
_publ_section_title
;\
1,1'-Bis(4-fluorophenyl)-3,3'-diisobutyl-4,4'-diphenoxy-1<i>H</i>,1'<i>H</i>-4,\
4'-bipyrazole-5,5'(4<i>H</i>,4'<i>H</i>)-dione
;
loop_
    _publ_author_name
    _publ_author_footnote
    _publ_author_address
    'Hoong-Kun Fun'
;
      Thomson Reuters ResearcherID: A-3561-2009.
;
;
      X-ray Crystallography Unit
      School of Physics
      Universiti Sains Malaysia
      11800 USM, Penang
      Malaysia
;
    'Madhukar Hemamalini' ?
;
      X-ray Crystallography Unit
      School of Physics
      Universiti Sains Malaysia
      11800 USM, Penang
      Malaysia
;
    'Venkat Ragavan, R. ' ?
;
      Organic Chemistry Division
      School of Advanced Sciences
      VIT University
      Vellore 632 014
      India
;
    'V. Vijayakumar ' ?
;
      Organic Chemistry Division
      School of Advanced Sciences
      VIT University
      Vellore 632 014
      India
;
    'M. Venkatesh ' ?
;
      Organic Chemistry Division
      School of Advanced Sciences
      VIT University
      Vellore 632 014
      India
;
data_I
_audit_creation_method     SHELXL-97
_chemical_name_systematic
;\
1,1'-Bis(4-fluorophenyl)-3,3'-diisobutyl-4,4'-diphenoxy-\
1<i>H</i>,1'<i>H</i>-4,4'-bipyrazole-5,5'(4<i>H</i>,4'<i>H</i>)-dione
;
_chemical_name_common     ?
_chemical_formula_moiety     'C38 H36 F2 N4 O4'
_chemical_formula_sum     'C38 H36 F2 N4 O4'
_chemical_formula_iupac     'C38 H36 F2 N4 O4'
_chemical_formula_weight     650.71
_chemical_melting_point     ?
_symmetry_cell_setting     monoclinic
_symmetry_space_group_name_H-M     'P 21'
_symmetry_space_group_name_Hall     'P 2yb'
loop_
    _symmetry_equiv_pos_as_xyz
    'x, y, z'
    '-x, y+1/2, -z'
_cell_length_a     11.3875(5)
_cell_length_b     11.4582(5)
_cell_length_c     13.4885(6)
_cell_angle_alpha     90.00
_cell_angle_beta     109.7520(10)
_cell_angle_gamma     90.00
_cell_volume     1656.43(13)
_cell_formula_units_Z     2
_cell_measurement_reflns_used     9923
_cell_measurement_theta_min     2.60
_cell_measurement_theta_max     33.93
_cell_measurement_temperature     100.00(10)
_exptl_crystal_description     block
_exptl_crystal_colour     colourless
_exptl_crystal_size_max     0.53
_exptl_crystal_size_mid     0.21
_exptl_crystal_size_min     0.14
_exptl_crystal_density_diffrn     1.305
_exptl_crystal_density_meas     ?
_exptl_crystal_density_method     'not measured'
_exptl_crystal_F_000     684
_exptl_absorpt_coefficient_mu     0.093
_exptl_absorpt_correction_type     multi-scan
_exptl_absorpt_process_details     '(SADABS; Bruker, 2009)'
_exptl_absorpt_correction_T_min     0.9525
_exptl_absorpt_correction_T_max     0.9874
_exptl_special_details
;
The crystal was placed in the cold stream of an Oxford Cryosystems Cobra
open-flow nitrogen cryostat (Cosier & Glazer, 1986) operating at
100.0(1) K.
;
_diffrn_ambient_temperature     100.00(10)
_diffrn_radiation_type     MoK\a
_diffrn_radiation_wavelength     0.71073
_diffrn_radiation_source     'fine-focus sealed tube'
_diffrn_radiation_monochromator     graphite
_diffrn_measurement_device_type
;
Bruker APEXII DUO CCD area-detector diffractometer
;
_diffrn_measurement_method     '\f and \w scans'
_diffrn_detector_area_resol_mean     .
_diffrn_reflns_number     26247
_diffrn_reflns_av_R_equivalents     0.0329
_diffrn_reflns_av_sigmaI/netI     0.0319
_diffrn_reflns_theta_min     1.90
_diffrn_reflns_theta_max     33.99
_diffrn_reflns_theta_full     33.99
_diffrn_measured_fraction_theta_max     0.990
_diffrn_measured_fraction_theta_full     0.990
_diffrn_reflns_limit_h_min     -17
_diffrn_reflns_limit_h_max     17
_diffrn_reflns_limit_k_min     -16
_diffrn_reflns_limit_k_max     17
_diffrn_reflns_limit_l_min     -21
_diffrn_reflns_limit_l_max     21
_diffrn_standards_number     0
_diffrn_standards_interval_count     .
_diffrn_standards_interval_time     .
_diffrn_standards_decay_%     ?
_refine_special_details
;
 Refinement of F^2^ against ALL reflections.  The weighted R-factor wR and
 goodness of fit S are based on F^2^, conventional R-factors R are based
 on F, with F set to zero for negative F^2^. The threshold expression of
 F^2^ > 2\s(F^2^) is used only for calculating R-factors(gt) etc. and is
 not relevant to the choice of reflections for refinement.  R-factors based
 on F^2^ are statistically about twice as large as those based on F, and R-
 factors based on ALL data will be even larger.
;
_reflns_number_total     6956
_reflns_number_gt     6490
_reflns_threshold_expression     I>2\s(I)
_refine_ls_structure_factor_coef     Fsqd
_refine_ls_matrix_type     full
_refine_ls_R_factor_all     0.0393
_refine_ls_R_factor_gt     0.0360
_refine_ls_wR_factor_gt     0.0935
_refine_ls_wR_factor_ref     0.0966
_refine_ls_goodness_of_fit_ref     1.032
_refine_ls_restrained_S_all     1.032
_refine_ls_number_reflns     6956
_refine_ls_number_parameters     437
_refine_ls_number_restraints     1
_refine_ls_hydrogen_treatment     constr
_refine_ls_weighting_scheme     calc
_refine_ls_weighting_details
         'calc w=1/[\s^2^(Fo^2^)+(0.0646P)^2^+0.0777P] where P=(Fo^2^+2Fc^2^)/3'
_atom_sites_solution_hydrogens     geom
_atom_sites_solution_primary     direct
_atom_sites_solution_secondary     difmap
_refine_ls_shift/su_max     ?
_refine_ls_shift/su_max_lt     0.001
_refine_ls_shift/su_mean     <0.001
_refine_diff_density_max     0.378
_refine_diff_density_min     -0.193
_refine_ls_extinction_method     none
_refine_ls_extinction_coef     ?
loop_
    _atom_type_symbol
    _atom_type_description
    _atom_type_scat_dispersion_real
    _atom_type_scat_dispersion_imag
    _atom_type_scat_source
    'C' 'C' 0.0033 0.0000
                         'International Tables Vol C Tables 4.2.6.8 and 6.1.1.4'
    'H' 'H' 0.0000 0.0000
                         'International Tables Vol C Tables 4.2.6.8 and 6.1.1.4'
    'N' 'N' 0.0061 0.0000
                         'International Tables Vol C Tables 4.2.6.8 and 6.1.1.4'
    'O' 'O' 0.0106 0.0000
                         'International Tables Vol C Tables 4.2.6.8 and 6.1.1.4'
    'F' 'F' 0.0171 0.0000
                         'International Tables Vol C Tables 4.2.6.8 and 6.1.1.4'
_computing_data_collection     'APEX2 (Bruker, 2009)'
_computing_cell_refinement     'SAINT (Bruker, 2009)'
_computing_data_reduction     'SAINT (Bruker, 2009)'
_computing_structure_solution     'SHELXTL (Sheldrick, 2008)'
_computing_structure_refinement     'SHELXTL (Sheldrick, 2008)'
_computing_molecular_graphics     'SHELXTL (Sheldrick, 2008)'
_computing_publication_material
                             'SHELXTL (Sheldrick, 2008) and PLATON (Spek, 2009)'
loop_
    _atom_site_type_symbol
    _atom_site_label
    _atom_site_fract_x
    _atom_site_fract_y
    _atom_site_fract_z
    _atom_site_U_iso_or_equiv
    _atom_site_adp_type
    _atom_site_calc_flag
    _atom_site_refinement_flags
    _atom_site_occupancy
    _atom_site_symmetry_multiplicity
    _atom_site_disorder_assembly
    _atom_site_disorder_group
    F F1 0.16157(12) 0.88614(12) -0.18115(9) 0.0445(3) Uani d . 1 1 . .
    F F2 0.06578(9) 0.23698(10) -0.42001(6) 0.02846(19) Uani d . 1 1 . .
    O O1 0.13281(8) 0.47312(9) 0.13477(8) 0.01997(17) Uani d . 1 1 . .
    O O2 0.43391(8) 0.32469(9) 0.06204(7) 0.01912(17) Uani d . 1 1 . .
    O O3 0.31599(9) 0.37927(8) 0.33952(7) 0.01736(16) Uani d . 1 1 . .
    O O4 0.43323(8) 0.21142(8) 0.26514(7) 0.01669(15) Uani d . 1 1 . .
    N N1 0.31858(9) 0.55722(10) 0.13450(8) 0.01593(17) Uani d . 1 1 . .
    N N2 0.44800(9) 0.54499(10) 0.19062(8) 0.01617(17) Uani d . 1 1 . .
    N N3 0.15255(9) 0.20611(10) 0.06656(8) 0.01630(17) Uani d . 1 1 . .
    N N4 0.23161(9) 0.25123(10) 0.01456(7) 0.01599(17) Uani d . 1 1 . .
    C C1 0.33645(12) 0.64873(14) -0.02151(10) 0.0223(2) Uani d . 1 1 . .
    H H1A 0.4009 0.5976 -0.0188 0.027 Uiso calc R 1 1 . .
    C C2 0.29730(14) 0.73220(16) -0.10091(11) 0.0280(3) Uani d . 1 1 . .
    H H2A 0.3357 0.7384 -0.1516 0.034 Uiso calc R 1 1 . .
    C C3 0.20009(14) 0.80572(14) -0.10295(11) 0.0273(3) Uani d . 1 1 . .
    C C4 0.14072(13) 0.80168(13) -0.02921(11) 0.0250(2) Uani d . 1 1 . .
    H H4A 0.0760 0.8527 -0.0327 0.030 Uiso calc R 1 1 . .
    C C5 0.18107(12) 0.71836(12) 0.05087(10) 0.0198(2) Uani d . 1 1 . .
    H H5A 0.1433 0.7135 0.1020 0.024 Uiso calc R 1 1 . .
    C C6 0.27778(10) 0.64274(11) 0.05391(9) 0.01593(19) Uani d . 1 1 . .
    C C7 0.24579(10) 0.47989(10) 0.16516(9) 0.01526(18) Uani d . 1 1 . .
    C C8 0.46309(10) 0.45898(10) 0.25547(9) 0.01485(18) Uani d . 1 1 . .
    C C9 0.34030(10) 0.39846(10) 0.24473(8) 0.01406(18) Uani d . 1 1 . .
    C C10 0.33402(10) 0.27539(10) 0.19366(8) 0.01360(17) Uani d . 1 1 . .
    C C11 0.20658(10) 0.21832(10) 0.16633(9) 0.01466(18) Uani d . 1 1 . .
    C C12 0.34409(10) 0.28881(11) 0.08242(8) 0.01450(18) Uani d . 1 1 . .
    C C13 0.19215(11) 0.24391(11) -0.09684(9) 0.01556(19) Uani d . 1 1 . .
    C C14 0.09432(11) 0.16901(12) -0.15010(9) 0.0179(2) Uani d . 1 1 . .
    H H14A 0.0581 0.1215 -0.1125 0.022 Uiso calc R 1 1 . .
    C C15 0.05129(12) 0.16586(13) -0.25994(9) 0.0208(2) Uani d . 1 1 . .
    H H15A -0.0143 0.1171 -0.2967 0.025 Uiso calc R 1 1 . .
    C C16 0.10863(12) 0.23713(13) -0.31272(9) 0.0205(2) Uani d . 1 1 . .
    C C17 0.20826(12) 0.30842(13) -0.26164(9) 0.0212(2) Uani d . 1 1 . .
    H H17A 0.2467 0.3528 -0.2997 0.025 Uiso calc R 1 1 . .
    C C18 0.25023(12) 0.31284(13) -0.15225(9) 0.0198(2) Uani d . 1 1 . .
    H H18A 0.3164 0.3613 -0.1162 0.024 Uiso calc R 1 1 . .
    C C19 0.28076(11) 0.47180(11) 0.38968(9) 0.01629(19) Uani d . 1 1 . .
    C C20 0.31030(12) 0.58837(11) 0.38105(10) 0.0196(2) Uani d . 1 1 . .
    H H20A 0.3530 0.6100 0.3361 0.024 Uiso calc R 1 1 . .
    C C21 0.27516(13) 0.67257(12) 0.44059(11) 0.0234(2) Uani d . 1 1 . .
    H H21A 0.2947 0.7506 0.4353 0.028 Uiso calc R 1 1 . .
    C C22 0.21111(13) 0.64049(14) 0.50775(10) 0.0250(3) Uani d . 1 1 . .
    H H22A 0.1890 0.6965 0.5481 0.030 Uiso calc R 1 1 . .
    C C23 0.18034(13) 0.52373(14) 0.51408(10) 0.0238(2) Uani d . 1 1 . .
    H H23A 0.1363 0.5024 0.5581 0.029 Uiso calc R 1 1 . .
    C C24 0.21458(12) 0.43851(12) 0.45541(9) 0.0200(2) Uani d . 1 1 . .
    H H24A 0.1937 0.3607 0.4599 0.024 Uiso calc R 1 1 . .
    C C25 0.44075(10) 0.09116(10) 0.25076(9) 0.01556(19) Uani d . 1 1 . .
    C C26 0.47531(12) 0.02552(12) 0.34262(10) 0.0199(2) Uani d . 1 1 . .
    H H26A 0.4875 0.0613 0.4072 0.024 Uiso calc R 1 1 . .
    C C27 0.49152(14) -0.09463(13) 0.33716(11) 0.0251(3) Uani d . 1 1 . .
    H H27A 0.5149 -0.1390 0.3985 0.030 Uiso calc R 1 1 . .
    C C28 0.47307(13) -0.14878(12) 0.24071(12) 0.0255(3) Uani d . 1 1 . .
    H H28A 0.4831 -0.2291 0.2373 0.031 Uiso calc R 1 1 . .
    C C29 0.43958(13) -0.08168(12) 0.14961(11) 0.0242(2) Uani d . 1 1 . .
    H H29A 0.4277 -0.1175 0.0851 0.029 Uiso calc R 1 1 . .
    C C30 0.42349(13) 0.03901(12) 0.15369(10) 0.0208(2) Uani d . 1 1 . .
    H H30A 0.4016 0.0837 0.0926 0.025 Uiso calc R 1 1 . .
    C C31 0.58776(11) 0.42088(11) 0.32904(9) 0.0178(2) Uani d . 1 1 . .
    H H31A 0.6164 0.3561 0.2970 0.021 Uiso calc R 1 1 . .
    H H31B 0.5772 0.3922 0.3931 0.021 Uiso calc R 1 1 . .
    C C32 0.69001(11) 0.51488(12) 0.35900(9) 0.0180(2) Uani d . 1 1 . .
    H H32A 0.6927 0.5522 0.2944 0.022 Uiso calc R 1 1 . .
    C C33 0.66345(14) 0.60810(14) 0.42947(12) 0.0270(3) Uani d . 1 1 . .
    H H33A 0.7272 0.6669 0.4451 0.040 Uiso calc R 1 1 . .
    H H33B 0.6627 0.5729 0.4938 0.040 Uiso calc R 1 1 . .
    H H33C 0.5837 0.6431 0.3938 0.040 Uiso calc R 1 1 . .
    C C34 0.81648(12) 0.45735(14) 0.41513(11) 0.0240(2) Uani d . 1 1 . .
    H H34A 0.8808 0.5156 0.4322 0.036 Uiso calc R 1 1 . .
    H H34B 0.8329 0.3998 0.3697 0.036 Uiso calc R 1 1 . .
    H H34C 0.8150 0.4205 0.4786 0.036 Uiso calc R 1 1 . .
    C C35 0.14649(11) 0.18458(11) 0.24507(9) 0.0181(2) Uani d . 1 1 . .
    H H35A 0.1061 0.2531 0.2611 0.022 Uiso calc R 1 1 . .
    H H35B 0.2115 0.1611 0.3095 0.022 Uiso calc R 1 1 . .
    C C36 0.04988(12) 0.08607(12) 0.21154(10) 0.0205(2) Uani d . 1 1 . .
    H H36A -0.0092 0.1041 0.1414 0.025 Uiso calc R 1 1 . .
    C C37 0.11105(18) -0.03154(15) 0.20684(16) 0.0352(3) Uani d . 1 1 . .
    H H37A 0.1548 -0.0271 0.1573 0.053 Uiso calc R 1 1 . .
    H H37B 0.0480 -0.0909 0.1850 0.053 Uiso calc R 1 1 . .
    H H37C 0.1688 -0.0505 0.2753 0.053 Uiso calc R 1 1 . .
    C C38 -0.02151(14) 0.08170(16) 0.28949(12) 0.0294(3) Uani d . 1 1 . .
    H H38A -0.0841 0.0219 0.2684 0.044 Uiso calc R 1 1 . .
    H H38B -0.0606 0.1558 0.2902 0.044 Uiso calc R 1 1 . .
    H H38C 0.0355 0.0647 0.3587 0.044 Uiso calc R 1 1 . .
loop_
    _atom_site_aniso_label
    _atom_site_aniso_U_11
    _atom_site_aniso_U_22
    _atom_site_aniso_U_33
    _atom_site_aniso_U_12
    _atom_site_aniso_U_13
    _atom_site_aniso_U_23
    F1 0.0486(6) 0.0413(6) 0.0364(5) 0.0022(5) 0.0051(4) 0.0265(5)
    F2 0.0307(4) 0.0377(5) 0.0146(3) 0.0004(4) 0.0046(3) 0.0004(3)
    O1 0.0144(3) 0.0176(4) 0.0279(4) -0.0001(3) 0.0071(3) 0.0017(4)
    O2 0.0164(3) 0.0223(4) 0.0205(4) -0.0038(3) 0.0086(3) -0.0024(3)
    O3 0.0251(4) 0.0127(3) 0.0172(3) -0.0003(3) 0.0110(3) -0.0009(3)
    O4 0.0173(3) 0.0116(3) 0.0177(3) 0.0008(3) 0.0014(3) -0.0015(3)
    N1 0.0134(4) 0.0147(4) 0.0191(4) 0.0004(3) 0.0047(3) 0.0042(3)
    N2 0.0131(4) 0.0161(4) 0.0180(4) -0.0004(3) 0.0035(3) 0.0008(4)
    N3 0.0153(4) 0.0175(4) 0.0171(4) -0.0022(4) 0.0069(3) 0.0015(4)
    N4 0.0143(4) 0.0196(4) 0.0139(3) -0.0036(4) 0.0046(3) -0.0001(3)
    C1 0.0208(5) 0.0258(6) 0.0217(5) 0.0003(5) 0.0092(4) 0.0035(5)
    C2 0.0284(6) 0.0332(7) 0.0229(5) -0.0045(6) 0.0093(5) 0.0075(6)
    C3 0.0276(6) 0.0250(6) 0.0236(5) -0.0036(5) 0.0011(5) 0.0113(5)
    C4 0.0217(5) 0.0195(6) 0.0302(6) 0.0019(5) 0.0037(5) 0.0068(5)
    C5 0.0183(5) 0.0173(5) 0.0229(5) 0.0010(4) 0.0058(4) 0.0026(4)
    C6 0.0158(4) 0.0143(4) 0.0169(4) -0.0010(4) 0.0045(3) 0.0023(4)
    C7 0.0156(4) 0.0125(4) 0.0185(4) 0.0004(4) 0.0068(3) 0.0006(4)
    C8 0.0146(4) 0.0128(4) 0.0166(4) -0.0009(4) 0.0045(3) -0.0016(4)
    C9 0.0157(4) 0.0120(4) 0.0153(4) -0.0003(4) 0.0063(3) -0.0002(4)
    C10 0.0135(4) 0.0119(4) 0.0148(4) -0.0009(3) 0.0040(3) -0.0011(4)
    C11 0.0156(4) 0.0126(4) 0.0163(4) -0.0014(4) 0.0060(3) -0.0004(4)
    C12 0.0139(4) 0.0146(4) 0.0148(4) -0.0002(4) 0.0046(3) -0.0013(4)
    C13 0.0158(4) 0.0164(5) 0.0138(4) -0.0001(4) 0.0043(3) -0.0002(4)
    C14 0.0176(5) 0.0182(5) 0.0174(4) -0.0016(4) 0.0051(4) -0.0008(4)
    C15 0.0202(5) 0.0221(6) 0.0179(4) -0.0014(5) 0.0035(4) -0.0027(4)
    C16 0.0208(5) 0.0248(6) 0.0148(4) 0.0040(5) 0.0045(4) 0.0003(4)
    C17 0.0220(5) 0.0246(6) 0.0174(4) 0.0001(5) 0.0073(4) 0.0031(5)
    C18 0.0198(5) 0.0221(5) 0.0171(4) -0.0037(4) 0.0055(4) 0.0015(4)
    C19 0.0183(4) 0.0152(4) 0.0155(4) 0.0018(4) 0.0059(3) -0.0017(4)
    C20 0.0221(5) 0.0153(5) 0.0225(5) 0.0000(4) 0.0088(4) -0.0030(4)
    C21 0.0265(6) 0.0176(5) 0.0250(5) 0.0010(5) 0.0075(4) -0.0054(5)
    C22 0.0291(6) 0.0257(6) 0.0209(5) 0.0082(5) 0.0091(4) -0.0044(5)
    C23 0.0275(6) 0.0270(6) 0.0201(5) 0.0088(5) 0.0119(4) 0.0032(5)
    C24 0.0235(5) 0.0200(5) 0.0190(4) 0.0031(4) 0.0101(4) 0.0021(4)
    C25 0.0135(4) 0.0122(4) 0.0195(4) 0.0007(4) 0.0037(3) -0.0016(4)
    C26 0.0216(5) 0.0147(5) 0.0210(5) 0.0013(4) 0.0040(4) 0.0000(4)
    C27 0.0251(6) 0.0160(5) 0.0289(6) 0.0017(5) 0.0022(5) 0.0027(5)
    C28 0.0227(6) 0.0133(5) 0.0355(7) 0.0020(4) 0.0035(5) -0.0027(5)
    C29 0.0243(6) 0.0171(5) 0.0282(6) 0.0014(5) 0.0048(5) -0.0078(5)
    C30 0.0242(5) 0.0158(5) 0.0204(5) 0.0018(4) 0.0052(4) -0.0028(4)
    C31 0.0168(5) 0.0136(4) 0.0197(4) -0.0012(4) 0.0016(4) 0.0003(4)
    C32 0.0167(4) 0.0170(5) 0.0183(4) -0.0022(4) 0.0032(4) -0.0001(4)
    C33 0.0255(6) 0.0211(6) 0.0314(6) -0.0036(5) 0.0059(5) -0.0087(5)
    C34 0.0171(5) 0.0246(6) 0.0263(5) -0.0011(5) 0.0021(4) 0.0008(5)
    C35 0.0201(5) 0.0184(5) 0.0178(4) -0.0040(4) 0.0089(4) 0.0000(4)
    C36 0.0211(5) 0.0201(5) 0.0211(5) -0.0054(5) 0.0080(4) 0.0020(4)
    C37 0.0394(8) 0.0184(6) 0.0518(9) -0.0061(6) 0.0208(7) -0.0006(7)
    C38 0.0266(6) 0.0362(8) 0.0286(6) -0.0095(6) 0.0135(5) 0.0045(6)
_geom_special_details
;
 All s.u.'s (except the s.u. in the dihedral angle between two l.s. planes)
 are estimated using the full covariance matrix.  The cell s.u.'s are taken
 into account individually in the estimation of s.u.'s in distances, angles
 and torsion angles; correlations between s.u.'s in cell parameters are only
 used when they are defined by crystal symmetry.  An approximate (isotropic)
 treatment of cell s.u.'s is used for estimating s.u.'s involving l.s. planes.
;
loop_
    _geom_bond_atom_site_label_1
    _geom_bond_atom_site_label_2
    _geom_bond_site_symmetry_2
    _geom_bond_distance
    _geom_bond_publ_flag
    F1 C3 . 1.3570(17) ?
    F2 C16 . 1.3620(14) ?
    O1 C7 . 1.2136(14) ?
    O2 C12 . 1.2169(14) ?
    O3 C19 . 1.3880(15) ?
    O3 C9 . 1.4138(13) ?
    O4 C25 . 1.3981(15) ?
    O4 C10 . 1.4166(14) ?
    N1 C7 . 1.3693(15) ?
    N1 N2 . 1.4179(14) ?
    N1 C6 . 1.4200(15) ?
    N2 C8 . 1.2901(15) ?
    N3 C11 . 1.2843(14) ?
    N3 N4 . 1.4131(13) ?
    N4 C12 . 1.3680(15) ?
    N4 C13 . 1.4180(14) ?
    C1 C2 . 1.392(2) ?
    C1 C6 . 1.3949(17) ?
    C1 H1A . 0.9300 ?
    C2 C3 . 1.384(2) ?
    C2 H2A . 0.9300 ?
    C3 C4 . 1.380(2) ?
    C4 C5 . 1.3977(18) ?
    C4 H4A . 0.9300 ?
    C5 C6 . 1.3910(17) ?
    C5 H5A . 0.9300 ?
    C7 C9 . 1.5492(16) ?
    C8 C31 . 1.4961(16) ?
    C8 C9 . 1.5232(16) ?
    C9 C10 . 1.5604(16) ?
    C10 C11 . 1.5192(16) ?
    C10 C12 . 1.5506(15) ?
    C11 C35 . 1.4956(15) ?
    C13 C14 . 1.3974(17) ?
    C13 C18 . 1.3978(17) ?
    C14 C15 . 1.3949(16) ?
    C14 H14A . 0.9300 ?
    C15 C16 . 1.3836(19) ?
    C15 H15A . 0.9300 ?
    C16 C17 . 1.3787(19) ?
    C17 C18 . 1.3898(16) ?
    C17 H17A . 0.9300 ?
    C18 H18A . 0.9300 ?
    C19 C20 . 1.3918(18) ?
    C19 C24 . 1.3969(16) ?
    C20 C21 . 1.3975(18) ?
    C20 H20A . 0.9300 ?
    C21 C22 . 1.391(2) ?
    C21 H21A . 0.9300 ?
    C22 C23 . 1.393(2) ?
    C22 H22A . 0.9300 ?
    C23 C24 . 1.3930(19) ?
    C23 H23A . 0.9300 ?
    C24 H24A . 0.9300 ?
    C25 C26 . 1.3879(17) ?
    C25 C30 . 1.3914(16) ?
    C26 C27 . 1.3943(19) ?
    C26 H26A . 0.9300 ?
    C27 C28 . 1.392(2) ?
    C27 H27A . 0.9300 ?
    C28 C29 . 1.389(2) ?
    C28 H28A . 0.9300 ?
    C29 C30 . 1.3985(19) ?
    C29 H29A . 0.9300 ?
    C30 H30A . 0.9300 ?
    C31 C32 . 1.5367(17) ?
    C31 H31A . 0.9700 ?
    C31 H31B . 0.9700 ?
    C32 C33 . 1.5265(19) ?
    C32 C34 . 1.5313(18) ?
    C32 H32A . 0.9800 ?
    C33 H33A . 0.9600 ?
    C33 H33B . 0.9600 ?
    C33 H33C . 0.9600 ?
    C34 H34A . 0.9600 ?
    C34 H34B . 0.9600 ?
    C34 H34C . 0.9600 ?
    C35 C36 . 1.5338(18) ?
    C35 H35A . 0.9700 ?
    C35 H35B . 0.9700 ?
    C36 C37 . 1.528(2) ?
    C36 C38 . 1.5320(18) ?
    C36 H36A . 0.9800 ?
    C37 H37A . 0.9600 ?
    C37 H37B . 0.9600 ?
    C37 H37C . 0.9600 ?
    C38 H38A . 0.9600 ?
    C38 H38B . 0.9600 ?
    C38 H38C . 0.9600 ?
loop_
    _geom_angle_atom_site_label_1
    _geom_angle_atom_site_label_2
    _geom_angle_atom_site_label_3
    _geom_angle_site_symmetry_1
    _geom_angle_site_symmetry_3
    _geom_angle
    _geom_angle_publ_flag
    C19 O3 C9 . . 119.95(10) ?
    C25 O4 C10 . . 119.19(9) ?
    C7 N1 N2 . . 113.63(9) ?
    C7 N1 C6 . . 127.08(10) ?
    N2 N1 C6 . . 119.28(9) ?
    C8 N2 N1 . . 108.28(10) ?
    C11 N3 N4 . . 108.68(9) ?
    C12 N4 N3 . . 113.12(9) ?
    C12 N4 C13 . . 128.13(10) ?
    N3 N4 C13 . . 118.52(9) ?
    C2 C1 C6 . . 119.15(13) ?
    C2 C1 H1A . . 120.4 ?
    C6 C1 H1A . . 120.4 ?
    C3 C2 C1 . . 118.66(12) ?
    C3 C2 H2A . . 120.7 ?
    C1 C2 H2A . . 120.7 ?
    F1 C3 C4 . . 118.35(15) ?
    F1 C3 C2 . . 118.36(14) ?
    C4 C3 C2 . . 123.29(13) ?
    C3 C4 C5 . . 117.83(13) ?
    C3 C4 H4A . . 121.1 ?
    C5 C4 H4A . . 121.1 ?
    C6 C5 C4 . . 119.90(12) ?
    C6 C5 H5A . . 120.0 ?
    C4 C5 H5A . . 120.0 ?
    C5 C6 C1 . . 121.16(11) ?
    C5 C6 N1 . . 120.23(10) ?
    C1 C6 N1 . . 118.61(11) ?
    O1 C7 N1 . . 128.33(11) ?
    O1 C7 C9 . . 127.19(11) ?
    N1 C7 C9 . . 104.43(9) ?
    N2 C8 C31 . . 123.48(11) ?
    N2 C8 C9 . . 112.06(10) ?
    C31 C8 C9 . . 124.40(10) ?
    O3 C9 C8 . . 116.03(9) ?
    O3 C9 C7 . . 114.68(9) ?
    C8 C9 C7 . . 101.08(9) ?
    O3 C9 C10 . . 105.36(9) ?
    C8 C9 C10 . . 110.92(9) ?
    C7 C9 C10 . . 108.72(9) ?
    O4 C10 C11 . . 114.78(9) ?
    O4 C10 C12 . . 114.02(9) ?
    C11 C10 C12 . . 100.65(9) ?
    O4 C10 C9 . . 105.08(8) ?
    C11 C10 C9 . . 113.18(9) ?
    C12 C10 C9 . . 109.28(9) ?
    N3 C11 C35 . . 122.94(10) ?
    N3 C11 C10 . . 112.42(9) ?
    C35 C11 C10 . . 124.59(10) ?
    O2 C12 N4 . . 128.57(10) ?
    O2 C12 C10 . . 126.50(10) ?
    N4 C12 C10 . . 104.92(9) ?
    C14 C13 C18 . . 120.75(10) ?
    C14 C13 N4 . . 119.55(10) ?
    C18 C13 N4 . . 119.70(10) ?
    C15 C14 C13 . . 119.65(11) ?
    C15 C14 H14A . . 120.2 ?
    C13 C14 H14A . . 120.2 ?
    C16 C15 C14 . . 118.28(12) ?
    C16 C15 H15A . . 120.9 ?
    C14 C15 H15A . . 120.9 ?
    F2 C16 C17 . . 118.07(12) ?
    F2 C16 C15 . . 118.95(12) ?
    C17 C16 C15 . . 122.98(11) ?
    C16 C17 C18 . . 118.80(12) ?
    C16 C17 H17A . . 120.6 ?
    C18 C17 H17A . . 120.6 ?
    C17 C18 C13 . . 119.47(12) ?
    C17 C18 H18A . . 120.3 ?
    C13 C18 H18A . . 120.3 ?
    O3 C19 C20 . . 125.06(10) ?
    O3 C19 C24 . . 114.06(11) ?
    C20 C19 C24 . . 120.84(11) ?
    C19 C20 C21 . . 119.35(12) ?
    C19 C20 H20A . . 120.3 ?
    C21 C20 H20A . . 120.3 ?
    C22 C21 C20 . . 120.46(13) ?
    C22 C21 H21A . . 119.8 ?
    C20 C21 H21A . . 119.8 ?
    C21 C22 C23 . . 119.47(12) ?
    C21 C22 H22A . . 120.3 ?
    C23 C22 H22A . . 120.3 ?
    C22 C23 C24 . . 120.93(12) ?
    C22 C23 H23A . . 119.5 ?
    C24 C23 H23A . . 119.5 ?
    C23 C24 C19 . . 118.93(13) ?
    C23 C24 H24A . . 120.5 ?
    C19 C24 H24A . . 120.5 ?
    C26 C25 C30 . . 120.97(11) ?
    C26 C25 O4 . . 114.99(10) ?
    C30 C25 O4 . . 123.91(11) ?
    C25 C26 C27 . . 119.38(12) ?
    C25 C26 H26A . . 120.3 ?
    C27 C26 H26A . . 120.3 ?
    C28 C27 C26 . . 120.58(13) ?
    C28 C27 H27A . . 119.7 ?
    C26 C27 H27A . . 119.7 ?
    C29 C28 C27 . . 119.32(13) ?
    C29 C28 H28A . . 120.3 ?
    C27 C28 H28A . . 120.3 ?
    C28 C29 C30 . . 120.86(13) ?
    C28 C29 H29A . . 119.6 ?
    C30 C29 H29A . . 119.6 ?
    C25 C30 C29 . . 118.88(13) ?
    C25 C30 H30A . . 120.6 ?
    C29 C30 H30A . . 120.6 ?
    C8 C31 C32 . . 115.77(10) ?
    C8 C31 H31A . . 108.3 ?
    C32 C31 H31A . . 108.3 ?
    C8 C31 H31B . . 108.3 ?
    C32 C31 H31B . . 108.3 ?
    H31A C31 H31B . . 107.4 ?
    C33 C32 C34 . . 110.15(11) ?
    C33 C32 C31 . . 111.23(10) ?
    C34 C32 C31 . . 109.31(11) ?
    C33 C32 H32A . . 108.7 ?
    C34 C32 H32A . . 108.7 ?
    C31 C32 H32A . . 108.7 ?
    C32 C33 H33A . . 109.5 ?
    C32 C33 H33B . . 109.5 ?
    H33A C33 H33B . . 109.5 ?
    C32 C33 H33C . . 109.5 ?
    H33A C33 H33C . . 109.5 ?
    H33B C33 H33C . . 109.5 ?
    C32 C34 H34A . . 109.5 ?
    C32 C34 H34B . . 109.5 ?
    H34A C34 H34B . . 109.5 ?
    C32 C34 H34C . . 109.5 ?
    H34A C34 H34C . . 109.5 ?
    H34B C34 H34C . . 109.5 ?
    C11 C35 C36 . . 115.82(10) ?
    C11 C35 H35A . . 108.3 ?
    C36 C35 H35A . . 108.3 ?
    C11 C35 H35B . . 108.3 ?
    C36 C35 H35B . . 108.3 ?
    H35A C35 H35B . . 107.4 ?
    C37 C36 C38 . . 110.78(13) ?
    C37 C36 C35 . . 111.69(11) ?
    C38 C36 C35 . . 108.41(11) ?
    C37 C36 H36A . . 108.6 ?
    C38 C36 H36A . . 108.6 ?
    C35 C36 H36A . . 108.6 ?
    C36 C37 H37A . . 109.5 ?
    C36 C37 H37B . . 109.5 ?
    H37A C37 H37B . . 109.5 ?
    C36 C37 H37C . . 109.5 ?
    H37A C37 H37C . . 109.5 ?
    H37B C37 H37C . . 109.5 ?
    C36 C38 H38A . . 109.5 ?
    C36 C38 H38B . . 109.5 ?
    H38A C38 H38B . . 109.5 ?
    C36 C38 H38C . . 109.5 ?
    H38A C38 H38C . . 109.5 ?
    H38B C38 H38C . . 109.5 ?
loop_
    _geom_torsion_atom_site_label_1
    _geom_torsion_atom_site_label_2
    _geom_torsion_atom_site_label_3
    _geom_torsion_atom_site_label_4
    _geom_torsion_site_symmetry_1
    _geom_torsion_site_symmetry_2
    _geom_torsion_site_symmetry_3
    _geom_torsion_site_symmetry_4
    _geom_torsion
    _geom_torsion_publ_flag
    C7 N1 N2 C8 . . . . 2.00(14) ?
    C6 N1 N2 C8 . . . . -176.81(11) ?
    C11 N3 N4 C12 . . . . 3.32(15) ?
    C11 N3 N4 C13 . . . . 178.24(11) ?
    C6 C1 C2 C3 . . . . -0.8(2) ?
    C1 C2 C3 F1 . . . . -179.36(14) ?
    C1 C2 C3 C4 . . . . 0.9(2) ?
    F1 C3 C4 C5 . . . . 179.90(13) ?
    C2 C3 C4 C5 . . . . -0.4(2) ?
    C3 C4 C5 C6 . . . . -0.3(2) ?
    C4 C5 C6 C1 . . . . 0.4(2) ?
    C4 C5 C6 N1 . . . . -179.47(12) ?
    C2 C1 C6 C5 . . . . 0.1(2) ?
    C2 C1 C6 N1 . . . . -179.99(12) ?
    C7 N1 C6 C5 . . . . 49.72(18) ?
    N2 N1 C6 C5 . . . . -131.64(12) ?
    C7 N1 C6 C1 . . . . -130.14(13) ?
    N2 N1 C6 C1 . . . . 48.49(16) ?
    N2 N1 C7 O1 . . . . 176.51(12) ?
    C6 N1 C7 O1 . . . . -4.8(2) ?
    N2 N1 C7 C9 . . . . -5.82(13) ?
    C6 N1 C7 C9 . . . . 172.88(11) ?
    N1 N2 C8 C31 . . . . -179.34(10) ?
    N1 N2 C8 C9 . . . . 3.06(13) ?
    C19 O3 C9 C8 . . . . 74.67(13) ?
    C19 O3 C9 C7 . . . . -42.71(14) ?
    C19 O3 C9 C10 . . . . -162.22(10) ?
    N2 C8 C9 O3 . . . . -130.90(11) ?
    C31 C8 C9 O3 . . . . 51.53(15) ?
    N2 C8 C9 C7 . . . . -6.20(12) ?
    C31 C8 C9 C7 . . . . 176.23(10) ?
    N2 C8 C9 C10 . . . . 108.96(11) ?
    C31 C8 C9 C10 . . . . -68.62(13) ?
    O1 C7 C9 O3 . . . . -49.90(16) ?
    N1 C7 C9 O3 . . . . 132.39(10) ?
    O1 C7 C9 C8 . . . . -175.51(12) ?
    N1 C7 C9 C8 . . . . 6.79(11) ?
    O1 C7 C9 C10 . . . . 67.71(15) ?
    N1 C7 C9 C10 . . . . -109.99(10) ?
    C25 O4 C10 C11 . . . . 44.64(14) ?
    C25 O4 C10 C12 . . . . -70.74(13) ?
    C25 O4 C10 C9 . . . . 169.63(9) ?
    O3 C9 C10 O4 . . . . -63.88(10) ?
    C8 C9 C10 O4 . . . . 62.43(11) ?
    C7 C9 C10 O4 . . . . 172.73(9) ?
    O3 C9 C10 C11 . . . . 62.11(11) ?
    C8 C9 C10 C11 . . . . -171.58(9) ?
    C7 C9 C10 C11 . . . . -61.28(11) ?
    O3 C9 C10 C12 . . . . 173.38(9) ?
    C8 C9 C10 C12 . . . . -60.31(11) ?
    C7 C9 C10 C12 . . . . 49.99(11) ?
    N4 N3 C11 C35 . . . . 177.20(11) ?
    N4 N3 C11 C10 . . . . -0.15(14) ?
    O4 C10 C11 N3 . . . . -125.42(11) ?
    C12 C10 C11 N3 . . . . -2.52(13) ?
    C9 C10 C11 N3 . . . . 113.96(11) ?
    O4 C10 C11 C35 . . . . 57.29(15) ?
    C12 C10 C11 C35 . . . . -179.82(11) ?
    C9 C10 C11 C35 . . . . -63.33(15) ?
    N3 N4 C12 O2 . . . . 174.88(13) ?
    C13 N4 C12 O2 . . . . 0.6(2) ?
    N3 N4 C12 C10 . . . . -4.77(13) ?
    C13 N4 C12 C10 . . . . -179.10(11) ?
    O4 C10 C12 O2 . . . . -52.06(16) ?
    C11 C10 C12 O2 . . . . -175.47(12) ?
    C9 C10 C12 O2 . . . . 65.18(15) ?
    O4 C10 C12 N4 . . . . 127.61(10) ?
    C11 C10 C12 N4 . . . . 4.19(12) ?
    C9 C10 C12 N4 . . . . -115.16(10) ?
    C12 N4 C13 C14 . . . . 158.41(13) ?
    N3 N4 C13 C14 . . . . -15.66(17) ?
    C12 N4 C13 C18 . . . . -22.5(2) ?
    N3 N4 C13 C18 . . . . 163.43(12) ?
    C18 C13 C14 C15 . . . . -2.19(19) ?
    N4 C13 C14 C15 . . . . 176.88(12) ?
    C13 C14 C15 C16 . . . . 0.63(19) ?
    C14 C15 C16 F2 . . . . -178.52(12) ?
    C14 C15 C16 C17 . . . . 1.8(2) ?
    F2 C16 C17 C18 . . . . 177.67(12) ?
    C15 C16 C17 C18 . . . . -2.7(2) ?
    C16 C17 C18 C13 . . . . 1.0(2) ?
    C14 C13 C18 C17 . . . . 1.3(2) ?
    N4 C13 C18 C17 . . . . -177.73(12) ?
    C9 O3 C19 C20 . . . . -25.83(17) ?
    C9 O3 C19 C24 . . . . 156.49(11) ?
    O3 C19 C20 C21 . . . . -176.32(11) ?
    C24 C19 C20 C21 . . . . 1.21(19) ?
    C19 C20 C21 C22 . . . . -0.1(2) ?
    C20 C21 C22 C23 . . . . -1.0(2) ?
    C21 C22 C23 C24 . . . . 1.0(2) ?
    C22 C23 C24 C19 . . . . 0.0(2) ?
    O3 C19 C24 C23 . . . . 176.61(11) ?
    C20 C19 C24 C23 . . . . -1.18(18) ?
    C10 O4 C25 C26 . . . . -139.56(11) ?
    C10 O4 C25 C30 . . . . 44.49(16) ?
    C30 C25 C26 C27 . . . . -0.73(19) ?
    O4 C25 C26 C27 . . . . -176.81(12) ?
    C25 C26 C27 C28 . . . . -0.2(2) ?
    C26 C27 C28 C29 . . . . 0.7(2) ?
    C27 C28 C29 C30 . . . . -0.4(2) ?
    C26 C25 C30 C29 . . . . 1.0(2) ?
    O4 C25 C30 C29 . . . . 176.74(12) ?
    C28 C29 C30 C25 . . . . -0.4(2) ?
    N2 C8 C31 C32 . . . . 24.85(17) ?
    C9 C8 C31 C32 . . . . -157.85(11) ?
    C8 C31 C32 C33 . . . . 69.65(14) ?
    C8 C31 C32 C34 . . . . -168.49(10) ?
    N3 C11 C35 C36 . . . . 27.87(18) ?
    C10 C11 C35 C36 . . . . -155.11(11) ?
    C11 C35 C36 C37 . . . . 69.94(15) ?
    C11 C35 C36 C38 . . . . -167.73(12) ?
loop_
    _geom_hbond_atom_site_label_D
    _geom_hbond_atom_site_label_H
    _geom_hbond_atom_site_label_A
    _geom_hbond_site_symmetry_A
    _geom_hbond_distance_DH
    _geom_hbond_distance_HA
    _geom_hbond_distance_DA
    _geom_hbond_angle_DHA
    _geom_hbond_publ_flag
    C15 H15A Cg5 2_545 0.93 2.82 3.6941(14) 157 yes
    C20 H20A Cg1 . 0.93 2.54 2.9632(12) 135 yes
    C29 H29A Cg3 1_545 0.93 2.82 3.4701(15) 128 yes
    C36 H36A Cg3 2_545 0.98 2.91 3.7529(15) 145 yes
