# Supplementary material for: 1,1′-Bis(4-fluoro­phen­yl)-3,3′-diisobutyl-4,4′-diphen­oxy-1H,1′H-4,4′-bipyrazole-5,5′(4H,4′H)-dione
Source: Acta Crystallogr Sect E Struct Rep Online. 2011 Apr 7;67(Pt 5):o1036. doi: 10.1107/S1600536811011664 (PMC3089260; doi:10.1107/S1600536811011664)
Supplement: Supplementary file 2 [file e-67-o1036-Isup2.hkl]

#
# h,k,l, Fc-squared, Fo-squared, sigma(Fo-squared) and status flag
#
data_I
_shelx_title ' mv78m in P2(1) (100K)'
_shelx_refln_list_code          4
_shelx_F_calc_maximum      117.78
_exptl_crystal_F_000       684.00
_reflns_d_resolution_high  0.6356
 
loop_
 _symmetry_equiv_pos_as_xyz
 'x, y, z'
 '-x, y+1/2, -z'
 
_cell_length_a    11.3875
_cell_length_b    11.4582
_cell_length_c    13.4885
_cell_angle_alpha  90.000
_cell_angle_beta  109.752
_cell_angle_gamma  90.000
 
_shelx_F_squared_multiplier     1.000
 
loop_
 _refln_index_h
 _refln_index_k
 _refln_index_l
 _refln_F_squared_calc
 _refln_F_squared_meas
 _refln_F_squared_sigma
 _refln_observed_status
   1   0   0      901.81     1016.12     34.41 o
   2   0   0     5415.59     5560.92    186.50 o
   3   0   0     3397.21     3767.95    101.54 o
   4   0   0        0.01       -0.78      0.78 o
   5   0   0      207.96      236.64      6.41 o
   6   0   0      520.52      545.31      9.69 o
   7   0   0      249.32      243.46     16.02 o
   8   0   0     2578.57     2845.60     40.80 o
   9   0   0      606.99      610.46     12.30 o
  10   0   0      113.58      105.50      3.85 o
  11   0   0       75.32       75.87     13.94 o
  12   0   0        2.21        0.67      1.49 o
  13   0   0       84.03       82.69      3.92 o
  14   0   0        6.39        6.07      3.23 o
  15   0   0       25.17       22.14      3.01 o
  16   0   0        3.19        3.03      1.99 o
   1   1   0     4592.89     4497.38    150.84 o
   2   1   0     1270.29     1327.37     26.02 o
   3   1   0     8201.53     8997.56    164.60 o
   4   1   0     1378.75     1490.20     20.11 o
   5   1   0      540.78      575.20      7.47 o
   6   1   0      276.68      322.50      4.39 o
   7   1   0       20.77       26.48      1.18 o
   8   1   0      645.33      661.55      9.32 o
   9   1   0       48.03       42.64      1.50 o
  10   1   0      414.44      409.46      7.98 o
  11   1   0      386.11      388.32      6.64 o
  12   1   0        7.36        3.04      1.02 o
  13   1   0       25.90       33.18      2.28 o
  14   1   0        6.45        6.13      1.30 o
  15   1   0        5.07        3.54      1.30 o
  16   1   0       96.01       95.24      3.24 o
   0   2   0      660.16      662.46     23.17 o
   1   2   0     4567.85     4375.67    147.48 o
   2   2   0     2084.53     2180.37     42.62 o
   3   2   0     3365.56     3555.97     54.80 o
   4   2   0      112.62      121.45      6.48 o
   5   2   0      332.23      414.76      4.74 o
   6   2   0      203.51      209.67      2.88 o
   7   2   0      506.73      542.16      6.15 o
   8   2   0      165.13      185.95      5.13 o
   9   2   0       13.55       12.84      0.97 o
  10   2   0       11.70       15.00      1.14 o
  11   2   0        9.60        9.71      1.04 o
  12   2   0       33.77       34.96      1.92 o
  13   2   0       26.83       26.42      1.76 o
  14   2   0       99.64      103.72      3.09 o
  15   2   0       11.03       14.22      1.58 o
  16   2   0       24.06       27.70      1.93 o
   1   3   0     2657.86     2700.66     64.67 o
   2   3   0     6036.57     6132.13    205.43 o
   3   3   0     2362.67     2445.99     52.46 o
   4   3   0     1613.35     1793.79     24.80 o
   5   3   0       39.83       52.52      0.92 o
   6   3   0      134.96      141.81      2.10 o
   7   3   0       17.74       23.37      1.06 o
   8   3   0       52.04       67.91      1.71 o
   9   3   0      291.28      276.47      3.97 o
  10   3   0       51.10       58.17      1.74 o
  11   3   0       16.62       11.57      1.26 o
  12   3   0      101.94       97.74      2.84 o
  13   3   0       70.40       65.63      2.58 o
  14   3   0       29.36       26.65      1.78 o
  15   3   0        0.69        2.09      2.13 o
  16   3   0       13.87       11.70      2.05 o
   0   4   0     1341.33     1446.90     50.23 o
   1   4   0     2517.85     2618.32     63.10 o
   2   4   0      974.91     1047.18     36.37 o
   3   4   0     3350.84     3411.40     81.78 o
   4   4   0      280.11      280.13      5.56 o
   5   4   0       14.55       19.98      0.84 o
   6   4   0      258.31      278.54      3.60 o
   7   4   0       23.23       25.30      1.04 o
   8   4   0       82.42       77.52      2.16 o
   9   4   0      284.85      304.40      5.38 o
  10   4   0       25.51       26.73      1.63 o
  11   4   0       35.03       36.67      2.15 o
  12   4   0       27.90       29.40      2.38 o
  13   4   0       14.14       13.27      1.86 o
  14   4   0       34.17       34.49      3.11 o
  15   4   0        0.53       -0.38      1.64 o
  16   4   0       81.48       84.50      4.54 o
   1   5   0      799.57      857.85     18.05 o
   2   5   0      425.42      428.93      7.89 o
   3   5   0      119.34      144.27      5.61 o
   4   5   0      443.07      447.38      7.27 o
   5   5   0      406.00      461.05      8.78 o
   6   5   0       15.93       14.37      0.75 o
   7   5   0       92.32       83.02      2.15 o
   8   5   0      168.60      164.70      3.57 o
   9   5   0      261.73      265.10      6.98 o
  10   5   0       54.39       48.24      2.03 o
  11   5   0      170.57      173.75      5.64 o
  12   5   0      124.67      122.71      3.67 o
  13   5   0       38.06       44.59      3.54 o
  14   5   0      141.20      143.47      6.51 o
  15   5   0      116.92      109.97      6.32 o
  16   5   0       14.48       14.45      2.38 o
   0   6   0      582.48      553.89     15.24 o
   1   6   0      286.36      326.09     17.56 o
   2   6   0      722.75      853.32     19.90 o
   3   6   0      462.16      443.32      7.11 o
   4   6   0       44.12       55.13      3.12 o
   5   6   0      115.50      118.12      3.25 o
   6   6   0      214.36      236.58      6.50 o
   7   6   0      268.30      255.23      5.86 o
   8   6   0      673.66      684.78     12.85 o
   9   6   0      146.78      148.75      5.11 o
  10   6   0       43.54       44.53      1.91 o
  11   6   0       53.70       53.45      2.25 o
  12   6   0       51.24       52.18      2.55 o
  13   6   0       80.05       89.27      8.99 o
  14   6   0        5.04        1.99      2.48 o
  15   6   0       85.03       99.73      7.89 o
   1   7   0      241.34      259.17      7.46 o
   2   7   0      167.45      160.55      3.71 o
   3   7   0      199.19      195.71      3.73 o
   4   7   0      851.63      896.64     27.01 o
   5   7   0      309.08      314.18     11.02 o
   6   7   0      282.31      282.87      6.15 o
   7   7   0      198.92      167.32      4.50 o
   8   7   0      484.33      487.92      9.94 o
   9   7   0       93.77       83.13      3.83 o
  10   7   0        9.51        9.98      1.87 o
  11   7   0       71.16       65.78      4.14 o
  12   7   0       91.09       95.97      6.56 o
  13   7   0      136.42      157.02     10.63 o
  14   7   0       26.68       31.52      6.23 o
  15   7   0       76.50       89.94      9.84 o
   0   8   0      131.35      138.31     12.03 o
   1   8   0      411.74      387.01      8.47 o
   2   8   0      206.97      208.88      4.29 o
   3   8   0      420.58      446.05      6.13 o
   4   8   0        4.03        6.18      0.78 o
   5   8   0      279.53      285.00      6.07 o
   6   8   0      167.01      137.93      3.85 o
   7   8   0      294.07      269.43      6.28 o
   8   8   0       18.61       21.84      1.97 o
   9   8   0       15.76       12.73      1.96 o
  10   8   0       40.14       36.76      3.06 o
  11   8   0       10.80        9.65      2.10 o
  12   8   0      111.47      111.40      6.11 o
  13   8   0       18.29       11.41      3.32 o
  14   8   0       33.11       33.91      6.32 o
  15   8   0       13.65       13.15      5.05 o
   1   9   0       67.60       66.66      2.93 o
   2   9   0        0.58        1.83      0.66 o
   3   9   0        9.58        8.67      0.71 o
   4   9   0      341.38      337.73      6.15 o
   5   9   0      276.24      272.84      5.97 o
   6   9   0      103.06       91.16      3.13 o
   7   9   0       21.84       23.79      1.91 o
   8   9   0       15.91       12.47      1.66 o
   9   9   0        1.33        1.84      1.47 o
  10   9   0       29.67       32.32      2.99 o
  11   9   0       74.07       78.35      4.39 o
  12   9   0       84.07       87.23      8.59 o
  13   9   0      107.12      117.04      5.69 o
  14   9   0       16.07       16.35      5.34 o
   0  10   0        8.72        5.18      1.88 o
   1  10   0      233.04      213.80      5.95 o
   2  10   0       47.58       40.48      2.53 o
   3  10   0      371.48      322.77      6.81 o
   4  10   0      155.04      149.78      3.78 o
   5  10   0      513.22      474.56      9.27 o
   6  10   0      247.88      262.41      6.10 o
   7  10   0       50.26       50.32      3.67 o
   8  10   0      149.00      157.60      5.97 o
   9  10   0        4.28        3.52      1.58 o
  10  10   0      133.50      140.81      5.52 o
  11  10   0       66.88       64.73      6.13 o
  12  10   0       47.57       49.90      5.02 o
  13  10   0       18.67       18.96      3.51 o
  14  10   0       48.29       62.61      8.08 o
   1  11   0      296.43      283.10      7.44 o
   2  11   0     1164.47     1056.39     17.26 o
   3  11   0       17.63       18.91      1.87 o
   4  11   0      109.02      102.62      3.04 o
   5  11   0       13.80       12.63      1.39 o
   6  11   0      398.09      361.71      7.82 o
   7  11   0      196.30      195.03      5.40 o
   8  11   0        1.80       -0.59      1.16 o
   9  11   0       43.06       37.87      3.13 o
  10  11   0       64.26       73.56      4.14 o
  11  11   0       23.66       23.67      3.46 o
  12  11   0       25.65       29.90      3.79 o
  13  11   0       14.05       11.14      3.07 o
   0  12   0      415.66      423.42     18.58 o
   1  12   0       98.94       95.13      2.81 o
   2  12   0      295.14      269.51      5.78 o
   3  12   0      121.83      124.23      4.73 o
   4  12   0       74.10       73.55      2.60 o
   5  12   0        9.02        4.28      1.11 o
   6  12   0      228.72      216.21      7.88 o
   7  12   0       14.29       19.20      2.01 o
   8  12   0        5.51        1.96      1.44 o
   9  12   0       26.13       23.96      2.66 o
  10  12   0       13.10       13.81      2.37 o
  11  12   0       13.74       11.68      2.76 o
  12  12   0        4.25        5.66      2.55 o
   1  13   0      150.75      148.79      3.84 o
   2  13   0       42.40       45.94      2.64 o
   3  13   0       60.81       60.03      3.76 o
   4  13   0        7.46        8.49      1.53 o
   5  13   0      358.66      354.69     10.57 o
   6  13   0       18.99       20.67      1.95 o
   7  13   0        1.92        1.24      1.28 o
   8  13   0       38.67       38.83      3.10 o
   9  13   0        7.19        7.41      2.12 o
  10  13   0        5.12        4.51      2.07 o
  11  13   0        5.41        4.54      7.82 o
   0  14   0      242.01      166.25     12.31 o
   1  14   0      125.35      114.51      7.50 o
   2  14   0       35.18       31.68      2.35 o
   3  14   0       42.13       43.08      4.04 o
   4  14   0       12.16       13.31      1.57 o
   5  14   0       33.89       36.01      2.27 o
   6  14   0       18.18       16.27      1.85 o
   7  14   0       35.33       31.66      2.67 o
   8  14   0       96.88      106.80      7.78 o
   9  14   0        4.24        4.21      2.60 o
  10  14   0       36.67       37.13      3.94 o
   1  15   0       12.31       13.28      1.65 o
   2  15   0       28.35       26.73      2.32 o
   3  15   0        6.57        7.05      1.68 o
   4  15   0       20.42       20.02      1.68 o
   5  15   0       20.37       20.38      2.16 o
   6  15   0       52.97       58.63      7.86 o
   7  15   0        0.97        2.27      1.57 o
   8  15   0       49.31       54.69      3.96 o
   9  15   0       25.96       23.88      3.06 o
   1  16   0       80.25       82.33      3.54 o
   2  16   0       97.19       99.53      4.18 o
   3  16   0        2.58       -1.15      1.46 o
   4  16   0        4.02        4.56      2.28 o
   5  16   0       24.61       26.67      2.30 o
   6  16   0       72.16       84.93      3.98 o
   7  16   0        2.20        2.79      1.64 o
   2  17   0      100.88      103.40      3.76 o
   3  17   0      128.72      127.19      6.38 o
   4  17   0       70.80       76.99      5.29 o
   5  17   0       53.23       57.30      3.11 o
 -17   0   1       26.32       27.65      3.01 o
 -16   0   1       26.77       29.26      3.01 o
 -15   0   1        0.96        3.80      1.86 o
 -14   0   1        3.81        2.14      1.67 o
 -13   0   1       90.36       95.75      4.11 o
 -12   0   1        8.55       10.02      1.71 o
 -11   0   1      164.51      159.05      5.07 o
 -10   0   1       43.02       43.98      2.70 o
  -9   0   1      944.57      938.55     14.53 o
  -8   0   1       89.28       84.08      4.45 o
  -7   0   1     2280.14     2489.41     40.64 o
  -6   0   1     3767.65     4051.24     73.55 o
  -5   0   1     1076.71     1198.40     19.84 o
  -4   0   1     4243.18     4503.21     71.62 o
  -3   0   1      141.19      149.90      6.24 o
  -2   0   1    11110.08    11980.42    402.50 o
   1   0   1     2727.14     2663.52     89.55 o
   2   0   1     4743.08     4908.69    164.04 o
   3   0   1     3712.34     4062.17     70.31 o
   4   0   1        0.96        2.50      0.42 o
   5   0   1       16.72       30.95      2.13 o
   6   0   1     2569.27     2893.98     46.87 o
   7   0   1       12.09       17.75      1.31 o
   8   0   1      387.82      323.14     10.15 o
   9   0   1        1.07        0.26      0.84 o
  10   0   1      863.99      788.66     16.52 o
  11   0   1       87.27       83.93      3.64 o
  12   0   1       33.36       23.41      5.23 o
  13   0   1       35.40       33.63      2.87 o
  14   0   1       12.22       14.05      2.28 o
  15   0   1        1.53        2.27      1.77 o
  16   0   1       12.21       13.20      2.43 o
 -17   1   1       13.22        9.90      1.62 o
 -16   1   1        1.92        0.65      1.25 o
 -15   1   1       91.86       99.68      3.20 o
 -14   1   1       35.41       38.41      2.15 o
 -13   1   1        5.30        4.24      1.09 o
 -12   1   1       12.57       10.99      1.26 o
 -11   1   1       33.36       32.23      1.74 o
 -10   1   1      316.88      321.49      4.88 o
  -9   1   1       30.72       35.22      1.32 o
  -8   1   1       96.50       99.13      3.17 o
  -7   1   1     1147.99     1260.17     15.36 o
  -6   1   1      815.91      894.05     10.70 o
  -5   1   1      404.55      445.82      6.72 o
  -4   1   1     1379.73     1539.96     22.68 o
  -3   1   1      994.99     1049.97     23.43 o
  -2   1   1     1644.80     1811.35     43.24 o
  -1   1   1     1086.52     1128.76     38.30 o
   0   1   1     2925.29     3165.12    105.88 o
   1   1   1      596.00      583.60     20.69 o
   2   1   1    12255.78    12033.32    406.03 o
   3   1   1     1888.79     2066.79     28.20 o
   4   1   1     3176.20     3459.67     41.56 o
   5   1   1     1643.59     1870.87     31.30 o
   6   1   1      673.10      752.27      8.61 o
   7   1   1      193.39      211.75      3.39 o
   8   1   1      441.58      470.05      6.51 o
   9   1   1      283.64      279.35      4.31 o
  10   1   1       15.78       17.86      1.22 o
  11   1   1      145.37      140.09      3.39 o
  12   1   1       36.71       38.04      2.02 o
  13   1   1      120.60      117.80      3.69 o
  14   1   1      195.89      198.26      4.60 o
  15   1   1       12.30       13.48      1.64 o
  16   1   1       21.89       21.35      1.91 o
 -17   2   1        5.96        4.83      3.23 o
 -16   2   1       11.91       10.74      1.51 o
 -15   2   1       47.40       43.14      2.24 o
 -14   2   1        2.69        1.65      1.08 o
 -13   2   1       47.46       44.25      2.64 o
 -12   2   1       14.55       15.72      1.36 o
 -11   2   1       38.91       37.77      1.62 o
 -10   2   1      154.91      156.59      2.97 o
  -9   2   1      244.69      240.02      3.58 o
  -8   2   1      383.36      398.15      6.23 o
  -7   2   1       69.25       61.72      1.32 o
  -6   2   1     2128.24     2324.59     26.67 o
  -5   2   1      157.48      178.51      2.85 o
  -4   2   1     2396.47     2680.80     57.99 o
  -3   2   1     2281.20     2499.10     48.92 o
  -2   2   1     8308.79     8968.77    301.38 o
  -1   2   1     2498.01     2613.85     50.88 o
   0   2   1     8621.69     8862.61    401.58 o
   1   2   1     1371.12     1402.79     27.57 o
   2   2   1     2007.25     2115.30     60.21 o
   3   2   1      496.00      517.35      9.68 o
   4   2   1     2539.99     2770.05     35.59 o
   5   2   1     2179.78     2465.33     25.00 o
   6   2   1      224.75      232.27      2.87 o
   7   2   1       79.22       93.20      3.01 o
   8   2   1      799.31      832.36     10.26 o
   9   2   1       28.17       26.90      1.27 o
  10   2   1       88.63       93.40      2.37 o
  11   2   1      121.84      121.28      3.32 o
  12   2   1        3.31        0.61      0.92 o
  13   2   1       85.95       92.11      2.87 o
  14   2   1       27.60       28.24      1.93 o
  15   2   1       65.26       72.60      4.50 o
  16   2   1       30.71       27.40      2.55 o
 -16   3   1        6.50        4.23      1.71 o
 -15   3   1       38.52       41.25      3.57 o
 -14   3   1       11.40       10.78      1.37 o
 -13   3   1      109.55      109.17      3.32 o
 -12   3   1       26.13       23.77      2.03 o
 -11   3   1      184.29      177.10      3.67 o
 -10   3   1       94.19       94.90      2.05 o
  -9   3   1        5.83        3.95      0.73 o
  -8   3   1      181.20      186.47      3.12 o
  -7   3   1      100.86      111.77      1.94 o
  -6   3   1      153.93      182.53      3.12 o
  -5   3   1      492.54      580.10      7.57 o
  -4   3   1     1270.40     1358.14     21.49 o
  -3   3   1     1759.23     1831.66     32.00 o
  -2   3   1     4572.00     4775.92    160.20 o
  -1   3   1     5941.60     5914.53    114.53 o
   0   3   1      994.72      964.56     19.44 o
   1   3   1      480.25      511.07     12.77 o
   2   3   1     2466.14     2503.27     48.79 o
   3   3   1     1396.03     1372.27     48.39 o
   4   3   1      260.64      293.31      5.24 o
   5   3   1      436.07      458.97      5.19 o
   6   3   1       38.56       43.85      1.06 o
   7   3   1      152.28      161.69      3.49 o
   8   3   1      243.59      269.16      3.79 o
   9   3   1      302.37      302.78      4.29 o
  10   3   1      113.89      121.92      4.21 o
  11   3   1       97.88       96.31      2.46 o
  12   3   1      288.66      294.47      7.16 o
  13   3   1       60.53       61.94      2.85 o
  14   3   1       56.99       57.91      3.20 o
  15   3   1        0.40       -0.51      1.41 o
  16   3   1       79.64       82.98      6.20 o
 -16   4   1       37.08       34.73      3.21 o
 -15   4   1       39.14       40.52      3.31 o
 -14   4   1       23.71       22.11      2.52 o
 -13   4   1        7.97        7.01      1.60 o
 -12   4   1        6.44        9.92      2.16 o
 -11   4   1      343.75      341.36     11.93 o
 -10   4   1       36.71       36.05      2.54 o
  -9   4   1      681.72      659.73      9.83 o
  -8   4   1      162.95      160.81      4.04 o
  -7   4   1      284.67      271.41      4.18 o
  -6   4   1      436.70      481.97      5.95 o
  -5   4   1      543.77      620.92     10.14 o
  -4   4   1     1724.23     1951.64     33.21 o
  -3   4   1     1362.44     1429.54     49.28 o
  -2   4   1     1311.81     1403.23     39.20 o
  -1   4   1     1857.19     1953.56     39.33 o
   0   4   1     1287.21     1302.38     27.97 o
   1   4   1      428.71      410.70     10.80 o
   2   4   1     3155.01     3249.33     77.28 o
   3   4   1     1270.03     1394.26     20.90 o
   4   4   1      987.43     1076.26     23.57 o
   5   4   1      178.51      196.97      3.13 o
   6   4   1      386.29      394.68      5.16 o
   7   4   1      143.27      154.10      2.65 o
   8   4   1       17.49       10.21      0.86 o
   9   4   1      224.57      202.84      4.19 o
  10   4   1        3.90        3.16      0.61 o
  11   4   1       23.57       23.69      1.82 o
  12   4   1        4.03        0.57      1.25 o
  13   4   1       93.53       98.02     11.09 o
  14   4   1       27.50       26.75      7.30 o
  15   4   1       62.31       58.57      3.91 o
  16   4   1       41.04       44.35      3.54 o
 -16   5   1      104.18      108.33     15.51 o
 -15   5   1       47.32       46.09      3.31 o
 -14   5   1      103.55      105.97      4.81 o
 -13   5   1      105.47      106.54      6.66 o
 -12   5   1       24.93       28.76      2.66 o
 -11   5   1       94.91      101.45      2.87 o
 -10   5   1      159.60      180.90      3.85 o
  -9   5   1      103.11      102.99      3.76 o
  -8   5   1      106.06      130.34      2.82 o
  -7   5   1      169.83      170.91      3.81 o
  -6   5   1      421.83      463.58     10.24 o
  -5   5   1     1172.41     1144.13     33.05 o
  -4   5   1     1211.67     1231.00     20.87 o
  -3   5   1      172.90      169.57      3.39 o
  -2   5   1     2276.56     2374.45    152.00 o
  -1   5   1      424.15      461.84     12.78 o
   0   5   1      680.67      716.44     18.76 o
   1   5   1      294.01      308.93     11.88 o
   2   5   1      379.06      358.33      7.35 o
   3   5   1      428.58      464.14      7.66 o
   4   5   1      618.89      682.43     10.85 o
   5   5   1      205.08      207.06      6.54 o
   6   5   1      107.58      109.15      2.36 o
   7   5   1        6.17        2.83      0.67 o
   8   5   1      103.39      111.78      2.27 o
   9   5   1       16.91       15.33      1.67 o
  10   5   1        5.44        5.64      1.13 o
  11   5   1       14.49       14.79      3.06 o
  12   5   1       24.09       25.27      3.52 o
  13   5   1        9.89       12.88      1.81 o
  14   5   1       11.06        9.97      3.63 o
  15   5   1      112.67      106.77      4.55 o
 -16   6   1        0.84        5.77      3.72 o
 -15   6   1       65.43       70.95     14.89 o
 -14   6   1        1.44        3.01      2.42 o
 -13   6   1        6.66        7.04      1.42 o
 -12   6   1       45.55       44.99      2.94 o
 -11   6   1        6.55        5.24      1.29 o
 -10   6   1      225.53      217.21      4.70 o
  -9   6   1      283.94      274.04      7.39 o
  -8   6   1      432.28      401.16      9.40 o
  -7   6   1      377.24      385.44      8.78 o
  -6   6   1      314.09      282.30      6.17 o
  -5   6   1      985.44      989.13     23.13 o
  -4   6   1     1094.70     1174.68     34.76 o
  -3   6   1      139.74      134.82      2.92 o
  -2   6   1     2222.12     2339.12     38.47 o
  -1   6   1       88.14      107.99      5.98 o
   0   6   1      124.20      111.30      3.65 o
   1   6   1       84.30       88.38      3.66 o
   2   6   1      112.64      110.32      2.07 o
   3   6   1      164.20      179.87      3.55 o
   4   6   1      501.96      567.27      9.31 o
   5   6   1       72.51       63.00      4.89 o
   6   6   1        6.85       10.84      1.53 o
   7   6   1      283.42      273.13      9.83 o
   8   6   1      117.66      101.83      3.54 o
   9   6   1       40.26       34.58      1.99 o
  10   6   1       15.56       15.97      2.17 o
  11   6   1      112.33      106.53      3.17 o
  12   6   1       22.02       22.25      1.86 o
  13   6   1       46.87       58.17      7.53 o
  14   6   1       18.72       16.76      5.24 o
  15   6   1       43.23       41.19      5.79 o
 -15   7   1      109.92      144.29     11.58 o
 -14   7   1       67.73       80.10      8.80 o
 -13   7   1       38.64       43.34      6.18 o
 -12   7   1       59.68       56.23      4.03 o
 -11   7   1      162.01      171.60      6.02 o
 -10   7   1       92.84       93.86      4.14 o
  -9   7   1      104.91      102.17      4.15 o
  -8   7   1       42.62       48.80      2.89 o
  -7   7   1      288.00      278.51      6.29 o
  -6   7   1       55.83       52.41      2.23 o
  -5   7   1       68.63       88.79      4.38 o
  -4   7   1      245.41      277.30      8.13 o
  -3   7   1     1600.51     1724.89     25.08 o
  -2   7   1       28.22       33.74      1.47 o
  -1   7   1      284.68      266.03      7.11 o
   0   7   1      331.29      343.81      8.58 o
   1   7   1       82.08       70.67      2.93 o
   2   7   1      227.79      232.76      4.52 o
   3   7   1      101.54      107.54      2.79 o
   4   7   1       12.30       12.34      1.06 o
   5   7   1       55.73       67.93      2.44 o
   6   7   1      266.98      259.51      5.92 o
   7   7   1       86.95       92.32      3.25 o
   8   7   1      258.43      261.43      6.36 o
   9   7   1       74.34       75.56      3.34 o
  10   7   1        0.97        0.79      1.39 o
  11   7   1       75.69       80.32      7.36 o
  12   7   1       93.99       89.33      4.77 o
  13   7   1       48.27       45.82      6.82 o
  14   7   1       80.06       82.88      9.39 o
  15   7   1       11.36       10.57      5.05 o
 -15   8   1       38.20       46.84      7.36 o
 -14   8   1       17.94       16.74      4.95 o
 -13   8   1       40.84       41.91      6.22 o
 -12   8   1       62.76       68.84      6.46 o
 -11   8   1       47.46       49.98      3.70 o
 -10   8   1       50.08       52.84      5.93 o
  -9   8   1       85.83       81.98      3.80 o
  -8   8   1      124.29      119.68      5.46 o
  -7   8   1      134.08      121.77      4.76 o
  -6   8   1       91.82       80.83      2.79 o
  -5   8   1      535.34      519.42      8.76 o
  -4   8   1      491.28      514.11      8.50 o
  -3   8   1      487.26      492.94      8.00 o
  -2   8   1      462.56      475.89      9.09 o
  -1   8   1      334.61      331.13      8.68 o
   0   8   1      165.30      159.09      5.45 o
   1   8   1      115.58      104.99      3.45 o
   2   8   1      446.31      447.24      7.86 o
   3   8   1     1127.70     1075.24     15.01 o
   4   8   1      358.49      373.97      9.02 o
   5   8   1       21.12       19.78      1.53 o
   6   8   1      256.44      229.92      5.53 o
   7   8   1       60.06       59.39      2.76 o
   8   8   1      137.72      140.48      4.40 o
   9   8   1       66.57       72.56      3.38 o
  10   8   1       44.68       48.07      3.96 o
  11   8   1       43.91       49.17      3.80 o
  12   8   1        6.09        7.63      2.25 o
  13   8   1      152.52      174.76     11.41 o
  14   8   1       26.93       34.88      6.54 o
 -14   9   1        5.22        3.35      3.88 o
 -13   9   1       35.46       33.21      3.57 o
 -12   9   1       47.17       40.14      3.62 o
 -11   9   1       35.51       36.60      3.63 o
 -10   9   1       13.07       12.61      2.12 o
  -9   9   1        3.85        3.03      1.44 o
  -8   9   1      318.44      314.22     10.32 o
  -7   9   1        1.34        2.15      1.06 o
  -6   9   1      291.53      287.01      7.11 o
  -5   9   1       77.12       81.10      3.47 o
  -4   9   1     1807.15     1731.03     25.60 o
  -3   9   1      155.49      169.88      6.05 o
  -2   9   1     1338.21     1288.92     22.26 o
  -1   9   1       80.02       68.17      3.33 o
   0   9   1       43.12       48.70      2.62 o
   1   9   1      163.11      141.31      5.30 o
   2   9   1      263.21      268.78     10.71 o
   3   9   1      123.13      126.12      2.68 o
   4   9   1      200.38      186.02      4.42 o
   5   9   1      134.02      125.22      3.62 o
   6   9   1      550.63      512.05     10.14 o
   7   9   1       96.02      101.02      3.55 o
   8   9   1        3.14        3.01      1.23 o
   9   9   1       18.03       16.21      3.20 o
  10   9   1       76.01       85.56      5.10 o
  11   9   1        5.28        6.63      3.06 o
  12   9   1       98.51      102.03      5.17 o
  13   9   1        3.11        2.05      2.83 o
  14   9   1       26.83       31.56      6.33 o
 -14  10   1       36.61       29.92      5.74 o
 -13  10   1       24.87       22.71      3.64 o
 -12  10   1       17.38       16.78      2.71 o
 -11  10   1       77.60       76.79      4.51 o
 -10  10   1       21.60       22.41      2.60 o
  -9  10   1       89.92       84.49      3.99 o
  -8  10   1       48.56       39.49      2.85 o
  -7  10   1      265.14      253.10      6.33 o
  -6  10   1       48.16       43.83      2.36 o
  -5  10   1      174.87      156.36      4.08 o
  -4  10   1      109.53       94.53      2.54 o
  -3  10   1      178.67      160.59      3.92 o
  -2  10   1       11.23       10.90      1.06 o
  -1  10   1      986.53      902.55     17.76 o
   0  10   1        0.94        0.80      1.06 o
   1  10   1      271.36      272.56      5.65 o
   2  10   1      100.88      100.74      2.88 o
   3  10   1      481.45      486.83     12.14 o
   4  10   1      852.77      785.03     13.99 o
   5  10   1      260.06      243.15      5.68 o
   6  10   1      135.61      131.27      4.17 o
   7  10   1      122.02      117.44      3.98 o
   8  10   1       54.41       57.42      3.13 o
   9  10   1       18.42       15.40      3.11 o
  10  10   1       79.76       93.45      4.91 o
  11  10   1      104.43      106.96      6.65 o
  12  10   1      116.42      130.73     10.07 o
  13  10   1        4.89        3.31      2.64 o
 -13  11   1        0.20        0.75      2.38 o
 -12  11   1       19.49       22.34      3.43 o
 -11  11   1       32.60       29.29      3.29 o
 -10  11   1       55.71       52.93      3.76 o
  -9  11   1        6.45        7.68      1.83 o
  -8  11   1       30.57       27.45      2.50 o
  -7  11   1       41.71       42.65      3.21 o
  -6  11   1       94.12       91.24      3.23 o
  -5  11   1       22.46       18.90      1.53 o
  -4  11   1       54.55       52.04      3.00 o
  -3  11   1      120.88      112.42      4.14 o
  -2  11   1       20.97       22.12      2.05 o
  -1  11   1       43.47       40.34      2.82 o
   0  11   1      889.25      812.20     16.50 o
   1  11   1      130.94      120.86      3.17 o
   2  11   1       38.86       30.72      1.76 o
   3  11   1       33.08       25.96      1.59 o
   4  11   1      206.90      197.58      4.77 o
   5  11   1      149.68      140.40      4.03 o
   6  11   1       30.47       27.26      4.08 o
   7  11   1       52.79       50.64      2.85 o
   8  11   1       24.91       29.18      2.48 o
   9  11   1       44.83       44.73      3.12 o
  10  11   1      210.02      210.56     10.98 o
  11  11   1       18.48       16.68      2.72 o
  12  11   1        0.43        1.28      2.25 o
  13  11   1        7.33        9.62      3.09 o
 -12  12   1        4.93        2.24      3.25 o
 -11  12   1        4.34        4.53      3.98 o
 -10  12   1       17.97       22.79      2.72 o
  -9  12   1       44.05       52.43     10.57 o
  -8  12   1        5.54        6.19      1.68 o
  -7  12   1       52.74       54.69      3.13 o
  -6  12   1       17.11       16.07      1.68 o
  -5  12   1       12.14       12.24      1.40 o
  -4  12   1       87.03       80.85      4.38 o
  -3  12   1      147.67      131.83      6.38 o
  -2  12   1      384.30      362.69     10.20 o
  -1  12   1      147.72      150.36      5.18 o
   0  12   1      437.84      411.88      9.92 o
   1  12   1       74.19       80.58      3.77 o
   2  12   1       68.29       67.60      3.13 o
   3  12   1       74.97       76.73      5.60 o
   4  12   1       97.29       98.28      3.15 o
   5  12   1       67.75       65.06      3.61 o
   6  12   1      159.76      168.69      4.85 o
   7  12   1       75.37       73.54      3.38 o
   8  12   1       54.63       56.91      3.28 o
   9  12   1       28.11       26.65      2.84 o
  10  12   1       58.02       58.11      4.12 o
  11  12   1       30.45       28.70      3.58 o
  12  12   1        1.85        1.84      2.33 o
 -11  13   1       19.42       21.61      3.18 o
 -10  13   1      118.75      136.09      8.84 o
  -9  13   1        1.05        1.64      1.67 o
  -8  13   1        5.37        5.51      1.67 o
  -7  13   1       51.87       47.14      2.99 o
  -6  13   1       22.71       24.74      2.00 o
  -5  13   1       41.89       37.01      2.16 o
  -4  13   1      166.14      164.34      4.18 o
  -3  13   1       18.42       20.17      2.08 o
  -2  13   1       21.17       20.22      1.64 o
  -1  13   1      160.71      154.91      3.98 o
   0  13   1       28.50       26.83      2.65 o
   1  13   1      215.07      210.28      5.87 o
   2  13   1       29.23       32.68      2.37 o
   3  13   1       27.36       27.61      1.69 o
   4  13   1        9.93       10.20      1.31 o
   5  13   1       51.61       54.83      3.64 o
   6  13   1       88.39       86.04      5.37 o
   7  13   1       12.62       18.48      2.81 o
   8  13   1      122.90      134.62      4.83 o
   9  13   1       39.72       41.77      3.81 o
  10  13   1       47.05       51.62      4.39 o
  11  13   1       28.99       30.27      4.30 o
 -10  14   1       12.03       13.16      2.58 o
  -9  14   1      137.31      150.24      6.53 o
  -8  14   1       66.89       68.45      7.26 o
  -7  14   1       12.10       11.42      1.86 o
  -6  14   1      351.43      353.03     13.40 o
  -5  14   1       86.88       88.45      3.43 o
  -4  14   1        6.36        7.67      1.13 o
  -3  14   1       16.79       16.76      2.88 o
  -2  14   1       19.83       20.03      2.19 o
  -1  14   1      114.70      112.35      8.41 o
   0  14   1       73.40       71.35      4.29 o
   1  14   1      195.99      198.43      5.83 o
   2  14   1      138.55      135.28      4.77 o
   3  14   1      124.82      117.45      5.12 o
   4  14   1        1.18        1.28      0.99 o
   5  14   1       62.66       59.71      2.83 o
   6  14   1       13.45       11.00      1.68 o
   7  14   1       18.47       17.15      3.42 o
   8  14   1        7.51        7.16      2.04 o
   9  14   1        4.17        3.65      2.04 o
  10  14   1       16.36       15.35      2.80 o
  -9  15   1       11.84       13.28      3.09 o
  -8  15   1       11.17       12.18      2.28 o
  -7  15   1       29.62       29.96      2.81 o
  -6  15   1       87.24       89.09      7.09 o
  -5  15   1      163.16      161.83      4.85 o
  -4  15   1       20.55       20.65      5.35 o
  -3  15   1        4.24        3.25      2.00 o
  -2  15   1       63.66       64.54      3.21 o
  -1  15   1        2.15        2.81      0.85 o
   0  15   1      101.76      107.01      7.09 o
   1  15   1       42.95       38.20      5.37 o
   2  15   1       11.59       10.98      1.93 o
   3  15   1       38.66       38.56      3.03 o
   4  15   1       91.19       90.28      3.63 o
   5  15   1       15.36       14.01      1.78 o
   6  15   1       21.62       18.95      2.38 o
   7  15   1        5.11        2.81      1.72 o
   8  15   1       21.01       21.76      2.87 o
   9  15   1       60.11       56.24      5.87 o
  -7  16   1       16.06       20.40      2.46 o
  -6  16   1       10.09       11.06      1.87 o
  -5  16   1       49.58       57.16      2.98 o
  -4  16   1      195.48      192.62      7.50 o
  -3  16   1      120.89      124.78      6.68 o
  -2  16   1        5.91        4.92      1.62 o
  -1  16   1      164.20      162.76      6.33 o
   1  16   1       84.90       85.64      6.11 o
   2  16   1        9.89       12.70      1.98 o
   3  16   1        7.63        6.49      2.78 o
   4  16   1       16.96       18.05      1.89 o
   5  16   1       28.71       31.71      6.38 o
   6  16   1       36.91       33.58      3.60 o
   7  16   1       14.84       10.33      2.13 o
  -5  17   1       17.11       16.81      1.62 o
  -4  17   1       10.34       13.35      1.99 o
  -3  17   1       28.54       34.15      3.48 o
  -2  17   1       66.27       67.47      4.23 o
   1  17   1       31.73       30.31      2.67 o
   2  17   1      124.58      122.81      5.95 o
   3  17   1       15.14       15.21      2.77 o
   4  17   1        4.30        2.62      1.32 o
   5  17   1        4.14        2.83      1.50 o
 -17   0   2        5.46        5.75      4.49 o
 -16   0   2        0.23        0.31      1.68 o
 -15   0   2       10.26       10.93      2.15 o
 -14   0   2       16.90       17.57      2.30 o
 -13   0   2       19.10       17.97      2.18 o
 -12   0   2       55.58       54.04      6.37 o
 -11   0   2      198.34      210.13      6.00 o
 -10   0   2      940.82      938.25     16.70 o
  -9   0   2      219.13      229.38      4.69 o
  -8   0   2        9.25       10.00      1.01 o
  -7   0   2       94.30       77.94      2.41 o
  -6   0   2       63.46       46.75      1.69 o
  -5   0   2      470.83      518.22      9.08 o
  -4   0   2      567.82      576.85     13.30 o
  -3   0   2     6498.33     7298.10    245.05 o
  -2   0   2    13871.38    15035.39    505.31 o
   0   0   2     3450.02     3524.86    118.46 o
   1   0   2       57.13       45.78      1.48 o
   2   0   2     9081.74     9105.97    306.27 o
   3   0   2     4050.00     4402.51     67.40 o
   4   0   2      258.85      272.00      4.61 o
   5   0   2      209.84      258.20      6.21 o
   6   0   2        7.23       14.53      2.42 o
   7   0   2      139.22      147.27      3.71 o
   8   0   2        1.63        0.73      0.81 o
   9   0   2      188.58      164.74      4.94 o
  10   0   2       98.64       92.63      4.73 o
  11   0   2      428.20      412.20     10.02 o
  12   0   2        0.06       -0.07      1.37 o
  13   0   2        4.52        4.80      2.00 o
  14   0   2       74.85       83.91      4.18 o
  15   0   2       21.97       19.73      2.62 o
  16   0   2        7.46        6.39      2.19 o
 -17   1   2       11.97        9.42      1.61 o
 -16   1   2       54.37       59.94      2.73 o
 -15   1   2        0.22       -1.08      1.08 o
 -14   1   2       14.44       14.26      1.50 o
 -13   1   2       98.30       91.42      2.80 o
 -12   1   2       34.19       32.85      2.48 o
 -11   1   2       60.46       68.06      2.08 o
 -10   1   2       59.78       60.45      2.18 o
  -9   1   2      210.28      211.06      3.27 o
  -8   1   2      134.01      144.79      2.94 o
  -7   1   2       50.68       55.47      1.62 o
  -6   1   2      173.64      188.08      4.92 o
  -5   1   2      682.22      825.94     11.81 o
  -4   1   2      982.51     1064.61     15.92 o
  -3   1   2     4066.43     4343.70     75.42 o
  -2   1   2      137.32      166.21      6.61 o
  -1   1   2     4728.12     5002.51    169.67 o
   0   1   2     3054.76     3295.94    110.92 o
   1   1   2     4706.96     4223.36    609.37 o
   2   1   2     2006.85     2129.13     33.22 o
   3   1   2     1031.93     1108.79     13.60 o
   4   1   2      590.94      650.05      6.63 o
   5   1   2       25.70       27.68      0.91 o
   6   1   2      307.11      347.13      4.22 o
   7   1   2      144.53      153.99      2.92 o
   8   1   2      631.38      616.26      7.97 o
   9   1   2      113.29      115.67      2.61 o
  10   1   2      215.95      213.32      4.28 o
  11   1   2       86.12       79.62      2.52 o
  12   1   2       62.23       60.55      2.50 o
  13   1   2       28.90       27.74      1.92 o
  14   1   2      238.57      221.19      4.94 o
  15   1   2       37.58       36.19      2.27 o
  16   1   2       65.05       65.60      4.53 o
 -17   2   2       43.00       41.12      3.00 o
 -16   2   2       20.41       20.42      1.77 o
 -15   2   2      151.03      154.99      3.90 o
 -14   2   2       38.37       38.56      2.12 o
 -13   2   2       13.84       12.68      1.35 o
 -12   2   2        6.86        6.72      1.02 o
 -11   2   2       15.53       14.67      1.28 o
 -10   2   2      544.41      562.75      7.72 o
  -9   2   2       51.26       54.04      1.41 o
  -8   2   2      244.29      236.79      3.53 o
  -7   2   2      175.97      198.23      3.03 o
  -6   2   2     1076.13     1164.89     12.83 o
  -5   2   2     1005.28     1095.97     14.25 o
  -3   2   2      765.25      813.42     28.16 o
  -2   2   2     2234.22     2370.65     80.14 o
  -1   2   2     1962.62     2153.41     51.60 o
   0   2   2     3485.34     3769.63    126.31 o
   1   2   2     4115.99     4088.58    199.06 o
   2   2   2     4536.97     4682.51     94.57 o
   3   2   2      874.72      979.74     37.46 o
   4   2   2       76.13       65.83      1.38 o
   5   2   2      123.92      132.10      1.93 o
   6   2   2      518.96      530.94      5.75 o
   7   2   2      551.56      566.64      7.10 o
   8   2   2       92.37       90.67      2.37 o
   9   2   2       62.28       58.22      1.79 o
  10   2   2       47.10       50.52      2.15 o
  11   2   2        1.53       -0.71      0.84 o
  12   2   2      150.44      154.24      3.68 o
  13   2   2       51.71       49.60      2.36 o
  14   2   2       19.16       18.52      2.31 o
  15   2   2      166.80      165.97      4.80 o
  16   2   2       87.58       93.16      4.89 o
 -17   3   2        5.46        4.01      2.18 o
 -16   3   2       16.72       16.58      2.16 o
 -15   3   2       45.08       38.09      2.72 o
 -14   3   2       36.20       34.62      2.02 o
 -13   3   2       32.63       32.01      1.96 o
 -12   3   2       21.29       19.84      1.38 o
 -11   3   2      279.73      274.60      4.85 o
 -10   3   2      297.46      276.31      4.03 o
  -9   3   2       75.57       76.04      2.25 o
  -8   3   2      322.61      320.94      4.63 o
  -7   3   2      103.46       97.58      1.90 o
  -6   3   2      397.46      414.57      5.82 o
  -5   3   2      599.28      667.64     11.20 o
  -4   3   2      278.37      292.91      5.86 o
  -3   3   2     1687.68     1775.71     36.17 o
  -2   3   2      563.80      591.99     15.25 o
  -1   3   2      295.77      308.44      8.50 o
   0   3   2     3172.68     3303.49    111.16 o
   1   3   2      520.38      576.74     20.14 o
   2   3   2      341.68      367.55      6.76 o
   3   3   2      121.85      157.58      4.93 o
   4   3   2      821.94      883.34     11.62 o
   5   3   2     1208.77     1305.01     14.48 o
   6   3   2      206.52      242.44      3.22 o
   7   3   2       72.16       69.22      1.51 o
   8   3   2      483.80      477.94      5.78 o
   9   3   2      134.17      113.56      2.40 o
  10   3   2       66.78       57.71      2.15 o
  11   3   2       54.20       42.81      1.81 o
  12   3   2       99.31       96.05      2.76 o
  13   3   2      120.98      124.25      3.22 o
  14   3   2       24.44       25.89      2.36 o
  15   3   2       22.42       21.33      2.28 o
 -16   4   2        7.91        8.58      2.18 o
 -15   4   2       98.93      102.12      4.59 o
 -14   4   2       28.05       33.82      3.12 o
 -13   4   2       95.11      105.12      7.59 o
 -12   4   2      108.48       95.56      3.22 o
 -11   4   2      145.45      152.07      3.70 o
 -10   4   2       13.60        9.93      1.63 o
  -9   4   2      302.27      305.41      5.33 o
  -8   4   2      186.24      180.82      4.20 o
  -7   4   2      342.10      330.10      5.25 o
  -6   4   2      223.84      255.45      5.26 o
  -5   4   2      144.26      149.27      2.71 o
  -4   4   2      406.30      406.54     10.87 o
  -3   4   2       30.72       43.03      3.15 o
  -2   4   2     1779.90     1755.51     42.97 o
  -1   4   2     4958.62     5219.57    124.26 o
   0   4   2      320.15      318.88     13.17 o
   1   4   2      230.23      240.61     12.47 o
   2   4   2     4532.34     4738.50    112.86 o
   3   4   2      516.22      550.28     11.06 o
   4   4   2     2496.71     2823.49     37.84 o
   5   4   2      859.15      887.28     10.40 o
   6   4   2      281.14      298.87      4.19 o
   7   4   2       76.38       79.38      1.81 o
   8   4   2       82.61       72.34      1.48 o
   9   4   2      215.95      199.58      3.42 o
  10   4   2      232.62      220.40      3.71 o
  11   4   2       12.54        9.54      3.02 o
  12   4   2       90.17       89.71      3.58 o
  13   4   2        3.05        2.93      1.61 o
  14   4   2       18.71       19.84      2.54 o
  15   4   2       11.36       13.78      2.40 o
 -16   5   2       46.33       40.74      7.20 o
 -15   5   2       44.28       39.98      3.11 o
 -14   5   2        5.71        4.25      1.52 o
 -13   5   2      193.60      205.40      7.93 o
 -12   5   2       74.21       71.85      3.32 o
 -11   5   2       87.26       98.91      4.72 o
 -10   5   2      126.14      131.21      3.13 o
  -9   5   2      530.94      566.10     14.79 o
  -8   5   2      182.45      198.20      4.43 o
  -7   5   2       92.97       82.88      2.19 o
  -6   5   2      680.99      677.01     18.05 o
  -5   5   2     1156.81     1205.65     28.32 o
  -4   5   2     1783.75     1823.46     53.23 o
  -3   5   2     1476.26     1638.05     31.04 o
  -2   5   2      969.19     1011.47     20.52 o
  -1   5   2      628.58      657.43     14.17 o
   0   5   2      496.84      538.14     14.51 o
   1   5   2     1845.80     1870.84     30.75 o
   2   5   2      187.46      183.05      3.46 o
   3   5   2      156.29      163.93      3.99 o
   4   5   2      102.51      111.93      3.92 o
   5   5   2      192.76      194.44      5.40 o
   6   5   2       13.71       13.60      1.04 o
   7   5   2      183.51      185.03      3.33 o
   8   5   2      184.64      167.16      2.98 o
   9   5   2      146.22      129.57      3.17 o
  10   5   2       39.96       45.86      3.48 o
  11   5   2      111.94      111.64      3.42 o
  12   5   2       94.52       94.11      3.54 o
  13   5   2        6.09        3.21      1.53 o
  14   5   2       17.77       18.03      2.53 o
  15   5   2       24.47       28.82      2.76 o
 -16   6   2       23.59       14.15      4.34 o
 -15   6   2        9.81       13.73      3.15 o
 -14   6   2       52.20       58.73      4.82 o
 -13   6   2      232.86      236.89      8.55 o
 -12   6   2        2.72        4.82      1.42 o
 -11   6   2      124.87      120.71      4.87 o
 -10   6   2        3.25        0.85      0.78 o
  -9   6   2      338.90      336.15      8.74 o
  -8   6   2       76.82       80.00      5.64 o
  -7   6   2      509.36      487.37     10.53 o
  -6   6   2       26.09       32.07      2.69 o
  -5   6   2      338.28      342.96      7.23 o
  -4   6   2      310.44      292.59      6.00 o
  -3   6   2       59.80       57.88      1.62 o
  -2   6   2      148.47      164.23      5.57 o
  -1   6   2      658.88      724.75     12.62 o
   0   6   2      992.51     1116.80     23.19 o
   1   6   2      747.84      736.97     12.07 o
   2   6   2      130.13      135.54      4.17 o
   3   6   2      604.10      631.06     11.08 o
   4   6   2      123.96      122.77      3.82 o
   5   6   2      282.09      299.69      7.75 o
   6   6   2      218.76      215.60      5.61 o
   7   6   2      108.75      127.85      3.92 o
   8   6   2      139.49      113.77      3.83 o
   9   6   2       24.55       18.98      1.21 o
  10   6   2       11.66       12.06      2.35 o
  11   6   2        3.13        2.70      1.41 o
  12   6   2       53.29       55.20      2.83 o
  13   6   2       83.63       93.94      8.63 o
  14   6   2      134.95      161.18      7.45 o
  15   6   2        2.66        0.34      3.39 o
 -15   7   2       46.90       55.84      7.83 o
 -14   7   2       54.35       54.19      7.47 o
 -13   7   2        4.27        5.86      2.80 o
 -12   7   2      106.29      113.30      6.56 o
 -11   7   2       42.97       44.58      3.40 o
 -10   7   2      110.11      100.78      5.89 o
  -9   7   2      320.27      301.93     12.71 o
  -8   7   2       38.57       23.96      3.53 o
  -7   7   2      278.47      277.23      6.88 o
  -6   7   2      402.46      375.36      7.78 o
  -5   7   2      698.68      730.09     17.48 o
  -4   7   2      324.30      315.77      6.50 o
  -3   7   2      323.91      303.72      5.24 o
  -2   7   2      316.40      322.07      6.42 o
  -1   7   2      152.50      145.04      3.32 o
   0   7   2      290.50      294.76      7.56 o
   1   7   2      910.69      939.16     16.23 o
   2   7   2      656.98      628.28     10.63 o
   3   7   2      555.76      575.18     11.46 o
   4   7   2      107.37      121.55      5.43 o
   5   7   2      215.49      204.04      4.88 o
   6   7   2      637.83      606.14     11.51 o
   7   7   2      259.71      228.85      7.91 o
   8   7   2       39.24       38.50      2.53 o
   9   7   2       13.63       13.56      1.78 o
  10   7   2       61.64       58.03      3.88 o
  11   7   2       42.77       41.79      3.56 o
  12   7   2       76.93       77.86      8.13 o
  13   7   2       54.82       55.01      7.48 o
  14   7   2       40.91       52.59      7.78 o
 -15   8   2        3.38       -0.68      3.74 o
 -14   8   2        9.47        8.96      4.76 o
 -13   8   2       22.18       22.03      4.73 o
 -12   8   2       46.74       53.50      3.96 o
 -11   8   2        1.89        3.17      1.67 o
 -10   8   2       43.01       45.72      3.30 o
  -9   8   2       80.68       71.17      3.44 o
  -8   8   2      254.30      244.72      6.61 o
  -7   8   2      529.04      513.56     11.16 o
  -6   8   2      228.99      206.17      5.40 o
  -5   8   2      267.89      283.20      5.40 o
  -4   8   2      746.64      739.55     11.68 o
  -3   8   2      204.90      180.77      3.51 o
  -2   8   2     1723.74     1633.92     27.60 o
  -1   8   2       39.81       53.15      1.38 o
   0   8   2      135.46      150.85      5.26 o
   1   8   2       43.90       49.58      2.09 o
   2   8   2     1666.01     1584.53     20.67 o
   3   8   2       77.57       78.57      4.68 o
   4   8   2        2.84        3.29      1.70 o
   5   8   2       17.03       15.14      1.45 o
   6   8   2      170.51      161.01      4.67 o
   7   8   2      152.69      142.36      4.34 o
   8   8   2        1.21       -0.07      1.14 o
   9   8   2      300.88      296.71      7.41 o
  10   8   2       39.42       35.62      4.01 o
  11   8   2       61.54       65.76      4.43 o
  12   8   2      110.67      128.34      9.31 o
  13   8   2        7.13        2.56      3.62 o
  14   8   2       11.64       11.45      4.87 o
 -15   9   2       55.27       71.52      8.67 o
 -14   9   2       34.86       39.57      6.47 o
 -13   9   2      140.43      154.62      8.15 o
 -12   9   2       86.98       88.41      4.73 o
 -11   9   2       18.83       19.40      2.55 o
 -10   9   2       70.13       71.27      3.80 o
  -9   9   2       33.16       33.65      2.72 o
  -8   9   2      157.82      148.82      5.12 o
  -7   9   2      109.60       95.37      3.62 o
  -6   9   2      324.16      326.51      7.62 o
  -5   9   2       96.84       95.99      2.77 o
  -4   9   2      513.81      462.44      7.88 o
  -3   9   2      245.65      235.08      5.44 o
  -2   9   2       45.27       46.44      2.09 o
  -1   9   2       60.36       56.22      1.64 o
   0   9   2       89.97       79.17      3.53 o
   1   9   2       96.41      104.61      2.89 o
   2   9   2      264.10      264.55      4.52 o
   3   9   2      259.53      237.81      5.14 o
   4   9   2      349.78      339.44      7.05 o
   5   9   2      350.20      321.16      9.35 o
   6   9   2      257.45      250.14      6.04 o
   7   9   2       12.45       14.26      1.89 o
   8   9   2      113.74      113.90      5.88 o
   9   9   2      185.09      194.28      6.29 o
  10   9   2      117.24      117.12      5.15 o
  11   9   2      155.85      173.16      9.46 o
  12   9   2       84.31       97.95      6.65 o
  13   9   2       78.31       92.95      9.52 o
 -14  10   2       46.22       39.05      3.80 o
 -13  10   2       26.54       19.57      2.82 o
 -12  10   2       25.65       18.91      2.82 o
 -11  10   2       14.97       19.66      2.64 o
 -10  10   2       52.48       50.50      3.55 o
  -9  10   2      322.46      317.43      8.49 o
  -8  10   2       13.77       13.82      1.85 o
  -7  10   2       43.64       42.14      2.64 o
  -6  10   2      177.24      166.20      5.99 o
  -5  10   2      253.11      225.91      7.05 o
  -4  10   2       94.77       93.39      2.70 o
  -3  10   2       83.67       88.62      3.19 o
  -2  10   2      262.89      244.22      5.59 o
  -1  10   2      479.28      420.95      8.33 o
   0  10   2      606.38      562.28     13.66 o
   1  10   2       37.82       34.09      1.63 o
   2  10   2      205.81      211.72      4.97 o
   3  10   2       81.25       76.15      2.50 o
   4  10   2      110.68      109.63      3.34 o
   5  10   2       41.15       55.79      3.04 o
   6  10   2      217.24      217.01      5.59 o
   7  10   2       37.85       33.05      3.45 o
   8  10   2      172.46      161.80      5.06 o
   9  10   2      212.53      214.55      7.33 o
  10  10   2       28.95       27.68      3.06 o
  11  10   2       18.24       15.32      2.70 o
  12  10   2       24.08       20.35      5.08 o
  13  10   2       44.07       54.66      5.32 o
 -13  11   2        0.78       -1.84      1.84 o
 -12  11   2        4.18        4.56      1.91 o
 -11  11   2       97.44       95.33      6.01 o
 -10  11   2       92.70       96.17      4.56 o
  -9  11   2       29.98       28.56      3.27 o
  -8  11   2       31.70       36.60      3.40 o
  -7  11   2      132.72      130.24      4.44 o
  -6  11   2      110.82      109.18      3.84 o
  -5  11   2      274.90      249.51      5.64 o
  -4  11   2      692.66      638.86     10.60 o
  -3  11   2      617.10      599.70     11.77 o
  -2  11   2      241.12      205.90      5.06 o
  -1  11   2      306.44      294.41      5.96 o
   0  11   2      205.87      198.56      5.87 o
   1  11   2       41.07       35.70      1.99 o
   2  11   2       11.30       15.35      1.17 o
   3  11   2       31.95       26.30      1.72 o
   4  11   2       94.81       91.82      3.10 o
   5  11   2       98.57       92.74      3.33 o
   6  11   2      120.45      121.37      4.61 o
   7  11   2       27.79       23.82      2.20 o
   8  11   2       63.37       71.21      5.00 o
   9  11   2       83.99       78.95      4.22 o
  10  11   2       48.55       52.75      5.54 o
  11  11   2       56.58       56.51      4.92 o
  12  11   2       24.07       22.71      3.59 o
 -13  12   2        4.38        1.11      1.92 o
 -12  12   2       29.67       34.53      3.96 o
 -11  12   2        3.81        5.14      2.25 o
 -10  12   2       17.88       14.05      2.32 o
  -9  12   2      101.46      111.32      4.70 o
  -8  12   2       47.27       47.06      5.90 o
  -7  12   2        0.78       -0.96      1.25 o
  -6  12   2       43.36       42.61      2.51 o
  -5  12   2       59.47       61.78      2.68 o
  -4  12   2       53.30       50.50      2.07 o
  -3  12   2       21.07       22.12      1.76 o
  -2  12   2      243.59      227.03      5.17 o
  -1  12   2      379.37      359.62      7.11 o
   0  12   2        3.16        2.89      1.39 o
   1  12   2       25.49       27.10      2.36 o
   2  12   2        6.28        8.51      1.01 o
   3  12   2       53.68       59.34      2.36 o
   4  12   2       11.04       11.44      1.39 o
   5  12   2      166.00      175.04      4.82 o
   6  12   2       37.84       34.18      2.46 o
   7  12   2      136.25      130.64      4.52 o
   8  12   2       33.18       32.21      2.65 o
   9  12   2       71.42       84.08      4.22 o
  10  12   2       15.46       16.77      2.87 o
  11  12   2       10.04        8.72      2.72 o
 -12  13   2       51.82       47.91      3.75 o
 -11  13   2       81.31       81.18      5.19 o
 -10  13   2        9.14       10.70      2.37 o
  -9  13   2       44.42       41.51      3.77 o
  -8  13   2       86.64       84.16      4.37 o
  -7  13   2      113.27      113.20      4.26 o
  -6  13   2       18.29       16.09      1.84 o
  -5  13   2      135.48      132.61      4.13 o
  -4  13   2      109.22      113.52      3.47 o
  -3  13   2       74.09       69.68      3.30 o
  -2  13   2        6.09        8.53      1.24 o
  -1  13   2      126.18      117.68      3.38 o
   0  13   2       91.53       90.53      2.82 o
   1  13   2      132.15      139.21      4.67 o
   2  13   2      130.66      135.59      3.58 o
   3  13   2       53.55       53.50      2.95 o
   4  13   2       11.83        9.98      1.42 o
   5  13   2       44.26       46.09      2.61 o
   6  13   2        4.36        2.25      1.27 o
   7  13   2       42.22       38.34      2.77 o
   8  13   2       18.70       22.23      2.45 o
   9  13   2       35.55       35.17      3.64 o
  10  13   2        7.83        9.12      2.57 o
 -11  14   2       18.08       17.26      2.46 o
 -10  14   2      135.97      144.20      5.27 o
  -9  14   2        4.79        5.22      1.93 o
  -8  14   2       39.22       37.78      3.04 o
  -7  14   2        9.12       10.37      1.88 o
  -6  14   2      158.57      160.16      5.02 o
  -5  14   2       20.93       19.64      2.46 o
  -4  14   2        7.11        6.36      1.14 o
  -3  14   2      105.76      101.27      6.93 o
  -2  14   2       17.59       18.59      1.45 o
  -1  14   2      458.81      419.32      9.16 o
   0  14   2       46.13       51.63      5.50 o
   1  14   2      105.97      112.41      4.21 o
   2  14   2      100.47      106.29      3.15 o
   3  14   2       23.83       25.09      1.79 o
   4  14   2       81.98       83.77      6.01 o
   5  14   2       26.86       28.56      3.12 o
   6  14   2       44.24       42.18      2.80 o
   7  14   2       21.01       22.74      2.72 o
   8  14   2        4.34        6.23      2.08 o
   9  14   2        1.88        1.54      1.98 o
  -9  15   2        3.84        3.55      1.60 o
  -8  15   2       23.83       27.88      3.99 o
  -7  15   2       13.70       14.20      2.80 o
  -6  15   2      155.20      164.65      4.52 o
  -5  15   2        0.70       -0.16      0.96 o
  -4  15   2        5.37        7.26      1.05 o
  -3  15   2      130.40      127.20      5.41 o
  -2  15   2      147.22      137.62      5.39 o
  -1  15   2       70.31       69.95      4.48 o
   0  15   2       54.55       50.76      2.70 o
   1  15   2       19.28       21.65      2.73 o
   2  15   2      234.50      245.05      5.60 o
   3  15   2       72.49       80.07      4.14 o
   4  15   2       12.12       11.09      1.51 o
   5  15   2      101.96      107.09      3.93 o
   6  15   2       15.78       14.48      2.23 o
   7  15   2       76.40       85.97      4.53 o
   8  15   2       72.03       80.74      4.88 o
  -8  16   2       19.51       22.81      2.27 o
  -7  16   2        6.11        6.94      1.52 o
  -6  16   2      125.17      131.19      5.41 o
  -5  16   2        9.21        7.65      1.35 o
  -4  16   2      107.33      111.16     11.02 o
  -3  16   2      153.67      151.26      6.18 o
  -2  16   2       37.38       35.01      3.13 o
  -1  16   2      194.72      190.83      7.23 o
   0  16   2      101.98       89.06      7.65 o
   1  16   2        6.34        5.83      1.57 o
   2  16   2      208.02      213.32      9.97 o
   3  16   2       13.93       11.76      1.61 o
   4  16   2        3.40        4.52      1.46 o
   5  16   2       35.87       37.10      2.90 o
   6  16   2       29.16       35.51      3.12 o
  -5  17   2       60.90       71.63      5.41 o
  -4  17   2       11.67       12.83      2.83 o
  -3  17   2       39.95       40.02      3.71 o
  -2  17   2       50.77       50.87      3.79 o
  -1  17   2       19.92       20.64      2.26 o
   1  17   2       58.16       58.50      3.82 o
   2  17   2       85.23       89.71      5.19 o
   3  17   2        4.28        3.26      1.45 o
   4  17   2       11.39        9.88      1.68 o
 -17   0   3       10.53        8.75      2.24 o
 -16   0   3       36.97       50.94      3.88 o
 -15   0   3       10.46        9.28      3.88 o
 -14   0   3       11.47       11.00      1.96 o
 -13   0   3        0.46        0.19      1.28 o
 -12   0   3        6.06        7.91      1.60 o
 -11   0   3        6.03        5.83      1.28 o
 -10   0   3      258.96      242.45      5.63 o
  -9   0   3       31.29       38.16      2.07 o
  -8   0   3     1025.93     1087.69     16.43 o
  -7   0   3      228.85      242.31      5.08 o
  -6   0   3      119.04      123.01      5.94 o
  -5   0   3      865.07      923.93     23.84 o
  -4   0   3      491.91      529.66     13.18 o
  -3   0   3       30.27       30.09      1.40 o
  -1   0   3     1989.91     2000.19     67.78 o
   0   0   3     1097.38     1181.66     40.42 o
   1   0   3      925.98     1029.06     22.68 o
   2   0   3      919.09      920.34     12.87 o
   3   0   3     4902.33     5259.23     83.11 o
   4   0   3        0.46        2.67      0.59 o
   5   0   3      209.31      217.50      4.08 o
   6   0   3       76.24       79.93      2.64 o
   7   0   3      461.48      495.44      9.19 o
   8   0   3      156.73      155.94      4.10 o
   9   0   3      125.53      125.28      4.22 o
  10   0   3       26.10       25.27      2.60 o
  11   0   3      144.54      146.75      6.12 o
  12   0   3        5.48        5.78      1.75 o
  13   0   3       28.30       28.58      2.77 o
  14   0   3        0.73       -0.68      1.63 o
  15   0   3       96.63      100.84      9.29 o
 -17   1   3        8.02        5.34      1.44 o
 -16   1   3       26.55       29.19      2.06 o
 -15   1   3       20.36       23.93      1.92 o
 -14   1   3       42.30       45.90      2.29 o
 -13   1   3       79.93       83.02      5.28 o
 -12   1   3      245.66      238.24      4.73 o
 -11   1   3       87.30       94.57      3.02 o
 -10   1   3       71.27       74.61      1.87 o
  -9   1   3      226.34      235.65      3.91 o
  -8   1   3      403.52      412.62      5.82 o
  -7   1   3      137.14      156.62      3.60 o
  -6   1   3      557.93      568.00      7.13 o
  -5   1   3       17.49       19.20      0.95 o
  -4   1   3     1069.42     1088.79     17.98 o
  -3   1   3      635.71      694.57     14.82 o
  -2   1   3     1137.07     1149.49     23.89 o
  -1   1   3     1434.73     1495.94     45.31 o
   0   1   3     5911.91     6130.75    193.86 o
   1   1   3       66.36       63.99      1.22 o
   2   1   3      995.53     1061.51     17.53 o
   3   1   3      853.83      906.52      9.91 o
   4   1   3      530.56      573.90      6.25 o
   5   1   3      344.64      367.32      4.35 o
   6   1   3       18.43       19.59      0.82 o
   7   1   3      120.55      124.48      2.89 o
   8   1   3       71.38       66.88      1.79 o
   9   1   3       35.38       36.65      1.65 o
  10   1   3       66.66       71.07      2.34 o
  11   1   3       28.21       27.47      1.77 o
  12   1   3       89.05       90.43      3.15 o
  13   1   3       41.54       45.61      2.37 o
  14   1   3      117.73      121.23      3.56 o
  15   1   3       19.79       25.10      2.03 o
 -17   2   3       30.88       31.81      2.70 o
 -16   2   3        6.93        6.19      1.73 o
 -15   2   3      100.68       96.26      3.01 o
 -14   2   3       52.36       51.59      3.01 o
 -13   2   3      123.54      122.04      3.18 o
 -12   2   3       68.10       64.31      2.03 o
 -11   2   3      333.40      326.74      5.43 o
 -10   2   3     1018.95     1026.71     12.59 o
  -9   2   3      427.66      427.77      5.00 o
  -8   2   3      239.48      241.39      3.40 o
  -7   2   3      496.59      526.11      5.97 o
  -6   2   3      176.76      178.82      2.70 o
  -5   2   3       16.65       27.98      1.45 o
  -4   2   3     2787.91     3007.44    101.86 o
  -3   2   3     2275.34     2377.84     48.62 o
  -2   2   3        0.14       -0.24      0.75 o
  -1   2   3      694.24      741.72     22.48 o
   0   2   3     1404.67     1499.17     31.60 o
   1   2   3     1047.71     1098.83     30.94 o
   2   2   3      437.85      454.16     11.67 o
   3   2   3     1194.24     1363.38     19.99 o
   4   2   3      452.48      496.77      5.29 o
   5   2   3      417.12      411.73      4.53 o
   6   2   3      247.72      278.88      3.68 o
   7   2   3       66.85       75.80      1.79 o
   8   2   3       51.46       44.14      1.39 o
   9   2   3       57.52       47.41      1.75 o
  10   2   3       93.64       83.70      2.55 o
  11   2   3       17.17       17.78      1.47 o
  12   2   3       49.99       50.66      2.32 o
  13   2   3       61.20       67.59      4.44 o
  14   2   3        5.33        4.73      1.32 o
  15   2   3        3.24        2.51      1.29 o
 -17   3   3       28.34       27.99      2.64 o
 -16   3   3       21.06       20.38      2.24 o
 -15   3   3      124.09      123.17      4.21 o
 -14   3   3       10.59        9.75      1.53 o
 -13   3   3       64.02       62.92      2.37 o
 -12   3   3        5.93        6.89      1.17 o
 -11   3   3      144.21      152.63      4.02 o
 -10   3   3      250.24      244.08      3.51 o
  -9   3   3      157.48      159.64      2.40 o
  -8   3   3       11.42       15.73      0.81 o
  -7   3   3     1266.36     1376.00     14.49 o
  -6   3   3       51.57       52.19      2.05 o
  -5   3   3     1419.21     1598.00     21.22 o
  -4   3   3      271.33      288.80      6.20 o
  -3   3   3     1268.09     1352.10     33.35 o
  -2   3   3      357.35      377.26     10.32 o
  -1   3   3     5528.31     6092.59    204.36 o
   0   3   3     1601.30     1740.59     59.27 o
   1   3   3      913.00      931.63     23.17 o
   2   3   3      233.05      257.50      5.06 o
   3   3   3     1743.43     1994.13     28.00 o
   4   3   3      152.71      152.72      2.20 o
   5   3   3        7.67       10.76      0.58 o
   6   3   3      738.86      757.30      8.45 o
   7   3   3      606.33      660.84      7.62 o
   8   3   3      275.26      262.37      3.67 o
   9   3   3      196.21      191.87      3.21 o
  10   3   3        7.84       11.55      1.61 o
  11   3   3      130.22      132.68      3.05 o
  12   3   3       22.53       21.15      1.54 o
  13   3   3       15.79       16.39      1.45 o
  14   3   3       44.31       48.55      3.80 o
  15   3   3       16.51       13.76      2.11 o
 -17   4   3        5.37        3.01      3.48 o
 -16   4   3       24.90       20.50      2.65 o
 -15   4   3        0.05        0.47      1.77 o
 -14   4   3       98.74      105.31      4.51 o
 -13   4   3      232.71      239.71     13.80 o
 -12   4   3       88.90       94.34      4.58 o
 -11   4   3        2.06        1.25      0.85 o
 -10   4   3      231.13      237.73      4.27 o
  -9   4   3      150.28      147.87      3.17 o
  -8   4   3       44.68       42.12      1.47 o
  -7   4   3      114.88      129.74      2.48 o
  -6   4   3       55.03       56.93      1.43 o
  -5   4   3      233.81      258.85      4.57 o
  -3   4   3      687.35      679.14     16.00 o
  -2   4   3      911.94      615.44     22.95 o
  -1   4   3     1211.76     1247.31     46.57 o
   0   4   3      295.07      304.64     11.90 o
   1   4   3     1297.14     1443.75     49.40 o
   2   4   3      402.03      446.61      9.20 o
   3   4   3     1075.20     1175.79     17.55 o
   4   4   3       24.33       22.63      1.45 o
   5   4   3      423.72      456.83      5.85 o
   6   4   3       26.81       25.08      1.56 o
   7   4   3       28.29       18.75      1.14 o
   8   4   3      425.87      392.04      4.94 o
   9   4   3      362.47      365.22      5.14 o
  10   4   3       48.33       51.26      2.66 o
  11   4   3       64.69       60.69      2.98 o
  12   4   3      130.51      132.14      5.79 o
  13   4   3        2.50        1.26      1.65 o
  14   4   3        9.30        9.05      2.08 o
  15   4   3       78.98       87.93      8.25 o
 -16   5   3       19.46       13.29      2.26 o
 -15   5   3       21.02       19.19      2.37 o
 -14   5   3      171.24      169.65      5.06 o
 -13   5   3       75.59       71.09      3.04 o
 -12   5   3       61.17       55.47      2.58 o
 -11   5   3       27.70       28.69      1.62 o
 -10   5   3      169.47      157.92      3.87 o
  -9   5   3      461.98      435.95     12.53 o
  -8   5   3     1077.92     1103.44     14.06 o
  -7   5   3      451.53      428.20      6.73 o
  -6   5   3      878.24      839.34     17.11 o
  -5   5   3      134.73      124.94      4.30 o
  -4   5   3      493.09      468.10      8.96 o
  -3   5   3      562.38      566.13     11.53 o
  -2   5   3     1112.49     1240.92     17.46 o
  -1   5   3      899.27      928.01     15.02 o
   0   5   3      831.43      862.50     14.00 o
   1   5   3     1320.58     1368.59     24.36 o
   2   5   3     1486.58     1613.94     30.51 o
   3   5   3      248.23      242.67      5.62 o
   4   5   3      570.46      575.76     14.82 o
   5   5   3      209.71      206.55      4.87 o
   6   5   3      419.89      411.65      6.01 o
   7   5   3      216.07      236.35      4.05 o
   8   5   3      156.32      132.56      2.80 o
   9   5   3       70.12       78.18      2.08 o
  10   5   3        3.51        6.25      1.10 o
  11   5   3      158.60      152.07      7.76 o
  12   5   3       39.12       38.97      3.13 o
  13   5   3       86.76       87.33      5.32 o
  14   5   3      126.97      137.32      5.12 o
  15   5   3      118.86      116.94      8.43 o
 -16   6   3       10.94       12.41      4.09 o
 -15   6   3       59.04       60.11      5.67 o
 -14   6   3       31.70       40.45      3.68 o
 -13   6   3      299.25      292.43     14.23 o
 -12   6   3        2.57        0.68      0.91 o
 -11   6   3      103.99      105.38      3.83 o
 -10   6   3      148.88      139.36      8.79 o
  -9   6   3       74.99       85.68      6.69 o
  -8   6   3      361.65      341.77      8.23 o
  -7   6   3       51.65       57.58      2.28 o
  -6   6   3      362.08      354.52      9.71 o
  -5   6   3     1201.21     1240.76     28.79 o
  -4   6   3       21.46       20.53      1.55 o
  -3   6   3      711.37      755.29     13.64 o
  -2   6   3      179.27      190.28      3.26 o
  -1   6   3       20.94       14.72      0.81 o
   0   6   3       78.41       82.11      3.44 o
   1   6   3      525.29      574.96      9.77 o
   2   6   3      411.37      457.63     11.02 o
   3   6   3       29.48       42.10      3.65 o
   4   6   3      259.74      252.34      7.87 o
   5   6   3      261.95      274.82      6.04 o
   6   6   3       98.34       91.41      3.17 o
   7   6   3      197.53      191.77      5.12 o
   8   6   3      573.34      569.96     11.56 o
   9   6   3       25.10       27.48      1.45 o
  10   6   3       27.08       29.38      1.63 o
  11   6   3      122.56      112.37      3.94 o
  12   6   3      172.19      176.73     11.31 o
  13   6   3      150.60      155.12     13.97 o
  14   6   3      120.26      129.46      8.75 o
 -16   7   3       54.63       54.88      8.21 o
 -15   7   3       17.03       22.41      5.51 o
 -14   7   3       70.20       61.15      8.15 o
 -13   7   3      116.84      117.02     10.73 o
 -12   7   3       23.14       28.02      2.55 o
 -11   7   3      152.48      157.41      9.42 o
 -10   7   3       21.69       19.89      2.25 o
  -9   7   3      149.93      144.49      4.93 o
  -8   7   3      516.82      523.62     11.50 o
  -7   7   3     1006.57      915.79     18.05 o
  -6   7   3      156.53      148.61      4.72 o
  -5   7   3      106.76      117.14      6.38 o
  -4   7   3      201.25      206.52      7.51 o
  -3   7   3      219.89      220.76      4.42 o
  -2   7   3      562.32      517.17     12.43 o
  -1   7   3      468.50      524.79      8.95 o
   0   7   3     2225.15     2180.91     34.37 o
   1   7   3       38.13       30.01      3.11 o
   2   7   3      447.26      470.39      9.15 o
   3   7   3       82.89       94.65      5.51 o
   4   7   3      230.26      242.33      7.47 o
   5   7   3      862.67      857.32     15.34 o
   6   7   3      263.11      282.73      6.50 o
   7   7   3      151.64      141.13      4.52 o
   8   7   3      465.15      438.41      9.45 o
   9   7   3       24.93       26.13      2.31 o
  10   7   3      148.51      156.19      7.09 o
  11   7   3       58.36       62.29      9.69 o
  12   7   3        3.96        5.42      3.50 o
  13   7   3      194.30      254.39     14.49 o
  14   7   3        9.57        7.96      4.81 o
 -15   8   3       29.13       30.06      6.03 o
 -14   8   3       12.33       10.24      3.33 o
 -13   8   3       21.40       24.45      2.60 o
 -12   8   3        3.90        5.86      1.68 o
 -11   8   3      169.22      166.07      6.17 o
 -10   8   3       26.30       24.18      2.48 o
  -9   8   3      320.11      291.17      7.76 o
  -8   8   3       71.18       63.99      6.49 o
  -7   8   3      208.37      177.62      5.52 o
  -6   8   3      227.85      219.19      4.99 o
  -5   8   3      468.14      462.90      8.65 o
  -4   8   3       37.60       38.86      2.35 o
  -3   8   3      303.66      264.93      4.42 o
  -2   8   3       87.06      109.46      3.52 o
  -1   8   3      410.29      367.25      5.68 o
   0   8   3      171.34      157.72      3.62 o
   1   8   3        4.63        5.64      1.13 o
   2   8   3      337.02      325.85      6.23 o
   3   8   3      282.29      286.92      6.56 o
   4   8   3      392.97      354.21      7.28 o
   5   8   3     1006.60      925.90     16.53 o
   6   8   3       13.66       17.39      1.72 o
   7   8   3      215.88      213.79      5.67 o
   8   8   3      361.54      354.96      8.27 o
   9   8   3       18.17       20.90      2.21 o
  10   8   3       73.63       77.85      5.22 o
  11   8   3      108.41      120.00      6.36 o
  12   8   3       28.94       32.29      5.89 o
  13   8   3       28.03       28.66      5.80 o
  14   8   3       52.77       54.02      8.05 o
 -15   9   3       22.34       25.28      5.71 o
 -14   9   3       19.79       17.00      4.74 o
 -13   9   3       49.07       53.34      5.89 o
 -12   9   3       60.30       68.33      3.70 o
 -11   9   3      155.43      148.83      6.38 o
 -10   9   3       51.95       53.69      3.57 o
  -9   9   3       42.81       37.65      2.81 o
  -8   9   3      119.95      114.44      4.52 o
  -7   9   3      260.45      238.54     13.74 o
  -6   9   3      150.96      130.32      4.03 o
  -5   9   3      177.70      158.51      4.60 o
  -4   9   3       33.48       28.00      2.33 o
  -3   9   3      316.71      296.51      6.86 o
  -2   9   3      158.07      163.33      4.86 o
  -1   9   3      510.30      472.43      6.77 o
   0   9   3      106.11       91.80      2.50 o
   1   9   3       77.28       70.69      2.07 o
   2   9   3      337.37      322.90      6.29 o
   3   9   3       63.91       55.43      4.30 o
   4   9   3       24.67       24.07      1.75 o
   5   9   3       23.49       14.63      1.67 o
   6   9   3       16.26       15.27      1.66 o
   7   9   3      199.58      208.02      5.68 o
   8   9   3       27.39       22.88      2.25 o
   9   9   3        9.92        8.24      2.16 o
  10   9   3       38.20       39.17      3.09 o
  11   9   3       43.46       39.93      5.97 o
  12   9   3       46.90       47.02      4.18 o
  13   9   3       32.32       35.63      6.50 o
 -14  10   3       11.42       10.42      2.58 o
 -13  10   3       47.65       56.68      4.07 o
 -12  10   3       67.05       64.10      3.78 o
 -11  10   3       27.66       27.66      2.47 o
 -10  10   3       20.42       24.99      2.65 o
  -9  10   3        4.11        3.01      1.46 o
  -8  10   3      153.57      144.30      4.87 o
  -7  10   3      156.60      148.95      7.39 o
  -6  10   3       50.60       43.45      2.40 o
  -5  10   3      196.48      182.56      5.49 o
  -4  10   3      903.30      856.81     14.74 o
  -3  10   3       10.39        5.03      1.08 o
  -2  10   3      349.36      324.73      6.35 o
  -1  10   3      131.45      120.08      4.88 o
   0  10   3      159.95      162.17      3.56 o
   1  10   3       91.59       86.62      4.34 o
   2  10   3        1.44        2.44      1.12 o
   3  10   3      140.41      130.71      6.01 o
   4  10   3       54.76       53.09      2.67 o
   5  10   3      130.23      127.26      3.95 o
   6  10   3       10.04        8.92      1.50 o
   7  10   3       16.14       19.74      2.05 o
   8  10   3      160.77      147.42      9.32 o
   9  10   3        5.64        3.87      1.65 o
  10  10   3      224.90      237.99      7.01 o
  11  10   3       76.27       78.31      5.14 o
  12  10   3       17.78       14.83      3.35 o
 -13  11   3       75.84       85.13      4.94 o
 -12  11   3       57.69       61.53      4.08 o
 -11  11   3        8.94        7.84      1.77 o
 -10  11   3      170.13      159.85      5.35 o
  -9  11   3       68.10       62.86      5.85 o
  -8  11   3        8.97        8.66      1.68 o
  -7  11   3       54.96       54.82      2.97 o
  -6  11   3       12.31       15.77      2.20 o
  -5  11   3       10.93       12.10      2.67 o
  -4  11   3       36.17       37.68      2.39 o
  -3  11   3      128.59      136.84      3.57 o
  -2  11   3       49.32       45.00      4.56 o
  -1  11   3      125.09      117.77      2.87 o
   0  11   3       75.27       72.82      2.16 o
   1  11   3      194.23      171.30      3.71 o
   2  11   3      133.05      132.15      4.98 o
   3  11   3       42.93       41.15      2.12 o
   4  11   3       11.18       13.64      1.50 o
   5  11   3       34.58       31.90      2.38 o
   6  11   3        4.07        1.16      1.15 o
   7  11   3      302.25      313.88      7.65 o
   8  11   3      104.02      107.50      4.29 o
   9  11   3      197.57      196.39      6.08 o
  10  11   3        7.80        5.81      1.96 o
  11  11   3       41.75       46.59      4.64 o
  12  11   3        3.53        4.76      2.59 o
 -13  12   3       32.01       24.85      2.99 o
 -12  12   3        7.62        9.60      2.60 o
 -11  12   3       41.11       43.96      3.34 o
 -10  12   3       50.35       45.80      3.07 o
  -9  12   3       35.16       36.33      2.55 o
  -8  12   3        3.02        3.28      1.44 o
  -7  12   3        9.67        8.58      1.96 o
  -6  12   3       42.45       38.59      2.41 o
  -5  12   3      290.18      271.72      6.61 o
  -4  12   3       47.11       45.12      1.88 o
  -3  12   3       17.89       20.33      1.17 o
  -2  12   3       46.02       45.89      2.87 o
  -1  12   3       40.06       40.44      1.78 o
   0  12   3       74.98       74.10      2.20 o
   1  12   3       22.45       20.67      1.39 o
   2  12   3       59.32       59.01      2.35 o
   3  12   3       49.74       52.32      2.39 o
   4  12   3       28.25       25.05      1.95 o
   5  12   3       10.06       12.92      1.61 o
   6  12   3      147.57      142.35      4.59 o
   7  12   3        9.13        9.62      1.76 o
   8  12   3       21.49       21.18      2.37 o
   9  12   3       44.63       46.03      3.35 o
  10  12   3        0.44        0.64      2.04 o
  11  12   3       61.23       60.00      7.03 o
 -12  13   3       20.35       26.18      2.90 o
 -11  13   3       27.41       26.27      2.81 o
 -10  13   3       39.44       44.82      3.20 o
  -9  13   3       91.75       92.54      6.60 o
  -8  13   3        1.89        1.74      1.18 o
  -7  13   3       38.16       38.11      2.34 o
  -6  13   3      103.86      102.95      3.29 o
  -5  13   3       21.96       21.85      1.59 o
  -4  13   3      169.64      157.18      3.71 o
  -3  13   3        3.24        2.76      0.79 o
  -2  13   3       35.06       36.78      5.42 o
  -1  13   3       15.31       15.15      1.13 o
   0  13   3       49.51       50.09      2.00 o
   1  13   3       38.49       35.90      1.86 o
   2  13   3      207.17      205.98      4.94 o
   3  13   3       35.38       33.24      2.07 o
   4  13   3       13.71       14.21      2.36 o
   5  13   3       16.97       16.16      1.84 o
   6  13   3       47.13       45.70      2.95 o
   7  13   3       52.62       50.91      3.25 o
   8  13   3       11.30        8.13      2.20 o
   9  13   3       35.69       30.72      3.55 o
  10  13   3       32.09       40.48      4.24 o
 -11  14   3       14.16       13.49      2.40 o
 -10  14   3       27.11       27.67      2.66 o
  -9  14   3      163.54      166.51      5.37 o
  -8  14   3       68.25       70.03      3.10 o
  -7  14   3      263.38      270.12      6.45 o
  -6  14   3       76.74       74.14      2.86 o
  -5  14   3      199.48      201.00      4.68 o
  -4  14   3       69.96       71.57      2.77 o
  -3  14   3       21.32       19.48      4.46 o
  -2  14   3       49.81       50.86      2.87 o
  -1  14   3      142.12      133.29      3.48 o
   0  14   3       93.37       97.92      2.93 o
   1  14   3       33.47       29.70      2.34 o
   2  14   3        7.83        8.82      1.62 o
   3  14   3       54.97       59.84      2.71 o
   4  14   3       86.18       98.21      4.28 o
   5  14   3      136.19      144.24      4.62 o
   6  14   3       43.73       42.24      2.92 o
   7  14   3       39.06       38.66      3.45 o
   8  14   3       14.82       16.52      2.66 o
   9  14   3       47.80       53.19      4.53 o
  -9  15   3       11.44       11.78      2.36 o
  -8  15   3       53.25       60.43      3.15 o
  -7  15   3       63.60       65.67      3.64 o
  -6  15   3       98.70       96.92      6.15 o
  -5  15   3       72.30       72.11      6.83 o
  -4  15   3        0.08        0.61      0.99 o
  -3  15   3       36.43       37.48      3.12 o
  -2  15   3       15.89       13.79      2.02 o
  -1  15   3      114.52      112.46      3.14 o
   0  15   3        4.50        3.31      1.01 o
   1  15   3       93.04       92.54      3.12 o
   2  15   3        1.64        1.94      1.06 o
   3  15   3        5.33        3.53      1.27 o
   4  15   3       59.64       64.58      3.04 o
   5  15   3       22.08       22.44      3.42 o
   6  15   3       23.68       18.55      2.45 o
   7  15   3       39.76       38.36      4.41 o
   8  15   3       75.04       87.21      4.94 o
  -8  16   3       65.63       70.77      4.11 o
  -7  16   3       21.81       25.16      2.56 o
  -6  16   3       31.93       34.95      2.74 o
  -5  16   3       92.67      105.81      4.03 o
  -4  16   3       62.59       62.65      3.63 o
  -3  16   3       21.96       22.86     10.22 o
  -2  16   3       92.30       95.83      5.06 o
  -1  16   3       62.44       63.08      4.01 o
   0  16   3       87.62       93.57      4.25 o
   1  16   3       47.69       54.87      3.26 o
   2  16   3       32.05       28.88      2.15 o
   3  16   3       26.92       28.45      2.32 o
   4  16   3       38.94       43.18      3.77 o
   5  16   3       25.77       24.73      3.48 o
   6  16   3        1.55        3.01      1.77 o
  -5  17   3       41.46       41.08      2.58 o
  -4  17   3       18.58       27.26      3.49 o
  -3  17   3       16.38       13.10      2.56 o
  -2  17   3       28.30       32.58      3.19 o
  -1  17   3       56.58       61.09      3.90 o
   0  17   3       28.51       25.83      1.85 o
   1  17   3        0.21        1.29      1.12 o
   2  17   3        6.48        6.47      1.45 o
   3  17   3        2.96        4.02      2.49 o
   4  17   3       44.31       49.35      3.17 o
 -17   0   4       11.85       11.19      2.30 o
 -16   0   4      221.89      235.65      7.38 o
 -15   0   4       15.74       12.16      2.15 o
 -14   0   4       78.19       88.66      6.59 o
 -13   0   4       36.69       34.38      2.94 o
 -12   0   4       70.06       75.32      3.48 o
 -11   0   4      176.73      180.36      5.57 o
 -10   0   4     1749.79     1698.55     28.61 o
  -9   0   4      123.48      138.51      5.30 o
  -8   0   4       98.67       88.20      2.46 o
  -7   0   4        0.05        0.76      1.05 o
  -6   0   4       74.77       86.77      2.40 o
  -5   0   4      329.18      384.13      7.08 o
  -4   0   4       67.28       78.75      2.26 o
  -3   0   4      883.54      958.85     17.91 o
  -2   0   4     2081.18     2202.36     56.56 o
  -1   0   4      116.69       92.52      2.64 o
   0   0   4      181.61      169.42      3.38 o
   1   0   4      164.09      184.42      3.59 o
   2   0   4      359.70      402.29      6.21 o
   3   0   4      889.53      958.22     13.55 o
   4   0   4      192.81      193.17      3.59 o
   5   0   4     1829.94     1848.69     27.46 o
   6   0   4        7.59       11.65      1.03 o
   7   0   4      402.00      398.26     10.58 o
   8   0   4        0.04       -0.92      0.92 o
   9   0   4       23.80       21.15      4.27 o
  10   0   4        5.67        8.78      3.26 o
  11   0   4      225.22      219.89     16.42 o
  12   0   4       15.42       16.46      2.87 o
  13   0   4       39.79       40.50      6.30 o
  14   0   4        0.03        3.25      1.82 o
  15   0   4        2.68        3.50      2.03 o
 -17   1   4       38.89       44.09      2.46 o
 -16   1   4       16.12       15.74      1.72 o
 -15   1   4       66.00       69.29      3.88 o
 -14   1   4       12.67       13.69      1.46 o
 -13   1   4      404.02      395.99      6.96 o
 -12   1   4      212.73      215.65      4.16 o
 -11   1   4       68.16       69.79      1.89 o
 -10   1   4      854.07      848.19     10.13 o
  -9   1   4      166.15      170.83      3.17 o
  -8   1   4      161.57      165.01      2.96 o
  -7   1   4      121.41      149.41      2.90 o
  -6   1   4     2184.37     2374.54     27.31 o
  -5   1   4     1039.48     1169.89     13.74 o
  -4   1   4      745.76      794.68     15.15 o
  -3   1   4     1024.18     1041.65     19.40 o
  -2   1   4     2013.22     2126.35     43.62 o
  -1   1   4      935.76      965.43     12.68 o
   0   1   4     1889.06     1970.81     28.62 o
   1   1   4      285.85      297.78      6.05 o
   2   1   4       61.27       66.38      1.24 o
   3   1   4     1083.84     1162.29     12.61 o
   4   1   4     1759.76     1917.82     19.01 o
   5   1   4       40.10       43.02      1.54 o
   6   1   4      249.81      267.62      3.86 o
   7   1   4      440.62      437.77      5.68 o
   8   1   4      267.50      289.42      4.76 o
   9   1   4       64.38       58.91      2.08 o
  10   1   4        8.94        8.46      1.16 o
  11   1   4       43.46       43.10      2.18 o
  12   1   4       26.08       28.09      1.90 o
  13   1   4        6.36        7.53      1.37 o
  14   1   4       79.89       82.54      3.00 o
  15   1   4       27.20       28.18      2.13 o
 -17   2   4       25.90       26.70      2.53 o
 -16   2   4       51.08       43.84      2.31 o
 -15   2   4       23.66       24.91      1.84 o
 -14   2   4      185.11      181.55      4.51 o
 -13   2   4       69.60       70.63      2.45 o
 -12   2   4        1.02       -0.65      0.94 o
 -11   2   4     1363.01     1342.94     16.24 o
 -10   2   4      191.42      195.85      3.23 o
  -9   2   4       85.83       73.03      1.64 o
  -8   2   4      311.53      332.66      4.60 o
  -7   2   4      283.30      282.50      3.88 o
  -6   2   4       20.00       24.37      0.87 o
  -5   2   4      598.82      609.52      7.65 o
  -4   2   4       16.66       20.74      2.44 o
  -2   2   4      376.68      400.79      8.78 o
  -1   2   4       32.82       35.78      1.36 o
   0   2   4     2332.06     2490.07     95.25 o
   1   2   4     1411.05     1487.47     83.87 o
   2   2   4       38.45       37.71      1.34 o
   3   2   4      825.83      844.04      8.75 o
   4   2   4       60.80       59.28      1.09 o
   5   2   4     1246.16     1356.78     14.20 o
   6   2   4       97.70      108.26      1.97 o
   7   2   4      908.95      928.02     10.21 o
   8   2   4        8.93        8.45      0.92 o
   9   2   4       11.02        7.47      0.99 o
  10   2   4      120.31      112.87      2.99 o
  11   2   4        8.92        6.49      1.15 o
  12   2   4        6.12        5.26      1.20 o
  13   2   4       69.94       69.24      2.66 o
  14   2   4       53.98       55.49      2.57 o
  15   2   4       59.15       63.54      3.54 o
 -17   3   4       21.44       18.60      2.29 o
 -16   3   4        6.76        7.29      1.78 o
 -15   3   4       99.76      100.41      4.60 o
 -14   3   4       88.96       85.18      2.87 o
 -13   3   4       29.75       30.80      1.70 o
 -12   3   4      195.51      196.29      3.95 o
 -11   3   4      132.52      143.49      3.13 o
 -10   3   4      335.36      317.71      6.18 o
  -9   3   4      891.04      902.47      9.36 o
  -8   3   4       59.53       53.80      1.81 o
  -7   3   4      558.60      574.18      6.56 o
  -6   3   4      500.21      516.91      7.65 o
  -5   3   4      618.96      693.08      7.95 o
  -4   3   4      332.49      390.91      9.65 o
  -3   3   4      182.33      205.52      4.35 o
  -2   3   4      830.97      917.30     28.26 o
  -1   3   4      955.75     1022.48     35.94 o
   0   3   4      522.84      579.81     21.95 o
   1   3   4      551.08      569.09     15.61 o
   2   3   4      185.55      176.07      2.57 o
   3   3   4     1365.44     1549.78     16.98 o
   4   3   4      708.13      797.64      8.34 o
   5   3   4       11.21       15.90      0.74 o
   6   3   4      111.44      113.04      2.09 o
   7   3   4      413.76      406.82      4.77 o
   8   3   4      142.61      129.02      2.35 o
   9   3   4      196.96      193.48      5.71 o
  10   3   4       24.65       24.89      1.60 o
  11   3   4       55.59       57.91      2.38 o
  12   3   4        2.29        1.19      0.97 o
  13   3   4       20.53       18.87      2.07 o
  14   3   4      122.30      127.87      7.67 o
  15   3   4       24.48       21.73      2.41 o
 -17   4   4        2.33       -0.41      1.79 o
 -16   4   4        6.77       10.37      2.18 o
 -15   4   4       46.44       43.05      4.52 o
 -14   4   4       26.35       27.41      3.47 o
 -13   4   4       56.41       63.57      3.09 o
 -12   4   4       12.01        9.13      1.38 o
 -11   4   4       76.88       82.78      2.41 o
 -10   4   4      207.08      196.18      3.73 o
  -9   4   4      144.03      139.08      2.72 o
  -8   4   4       49.68       43.19      1.43 o
  -7   4   4      321.21      301.30      4.25 o
  -6   4   4      321.70      327.62      4.40 o
  -5   4   4      600.53      693.68     10.75 o
  -4   4   4       24.42       22.80      1.54 o
  -3   4   4     1119.04     1262.71     27.76 o
  -2   4   4      521.46      547.00     14.77 o
  -1   4   4     1729.68     1867.10     45.77 o
   0   4   4      759.77      948.24     33.41 o
   1   4   4      840.27      922.60     27.71 o
   2   4   4      806.00      830.85     13.80 o
   3   4   4      503.39      540.08      8.66 o
   4   4   4       21.00       19.05      0.99 o
   5   4   4       59.56       53.36      1.44 o
   6   4   4      471.55      446.25      5.31 o
   7   4   4      347.74      356.27      4.54 o
   8   4   4      128.82      140.32      3.09 o
   9   4   4       47.11       49.57      1.86 o
  10   4   4       74.23       69.58      3.06 o
  11   4   4       48.32       45.21      3.20 o
  12   4   4      106.83       94.05      4.69 o
  13   4   4       23.00       27.77      2.79 o
  14   4   4       71.35       76.05      4.18 o
 -17   5   4       28.35       30.04      3.30 o
 -16   5   4       12.38        7.44      5.02 o
 -15   5   4       33.22       32.32      4.00 o
 -14   5   4       31.60       33.11      3.44 o
 -13   5   4       85.78       87.67      4.33 o
 -12   5   4       14.95       14.91      1.55 o
 -11   5   4       88.40       89.61      2.47 o
 -10   5   4      299.48      286.82      4.80 o
  -9   5   4      791.05      752.08     10.04 o
  -8   5   4      673.33      687.57      8.59 o
  -7   5   4      541.91      553.11     11.52 o
  -6   5   4       39.59       42.76      2.04 o
  -5   5   4      332.01      359.97      7.67 o
  -4   5   4      114.23       98.59      3.21 o
  -3   5   4      192.32      206.50      5.04 o
  -2   5   4     3079.49     3259.00     60.47 o
  -1   5   4      180.75      210.61      7.57 o
   0   5   4      222.23      245.20      4.69 o
   1   5   4      220.43      217.89      9.49 o
   2   5   4       44.48       51.97      3.45 o
   3   5   4      692.48      705.94     12.02 o
   4   5   4       40.98       39.70      3.70 o
   5   5   4      143.57      157.84      4.20 o
   6   5   4      605.91      548.30      7.77 o
   7   5   4      178.53      175.50      3.37 o
   8   5   4      184.86      172.20      3.16 o
   9   5   4      164.03      157.94      3.95 o
  10   5   4        5.05        4.44      1.28 o
  11   5   4      137.01      141.74      8.96 o
  12   5   4       55.13       51.41      2.92 o
  13   5   4      154.97      166.02      5.62 o
  14   5   4       97.80      104.68      5.69 o
 -16   6   4        1.42        2.10      3.27 o
 -15   6   4       23.62       22.13      3.56 o
 -14   6   4        8.54       10.00      1.86 o
 -13   6   4       12.06       11.20      1.60 o
 -12   6   4       70.81       66.84      2.88 o
 -11   6   4       40.91       37.15      2.55 o
 -10   6   4      266.19      261.81      4.85 o
  -9   6   4      263.29      225.34      5.68 o
  -8   6   4      388.50      372.71      6.75 o
  -7   6   4      139.42      122.77      3.05 o
  -6   6   4      171.34      161.66      4.39 o
  -5   6   4      123.58      111.19      3.32 o
  -4   6   4      384.29      383.32      8.54 o
  -3   6   4       69.77       78.20      2.66 o
  -2   6   4      734.11      778.36     13.01 o
  -1   6   4      389.77      408.55      7.28 o
   0   6   4      174.94      153.80      3.33 o
   1   6   4       43.03       63.43      4.76 o
   2   6   4      691.46      639.68     17.25 o
   3   6   4      256.13      219.36      7.05 o
   4   6   4       42.33       43.09      2.96 o
   5   6   4      417.70      424.82      8.61 o
   6   6   4      199.73      186.50      4.96 o
   7   6   4       11.34        7.88      1.43 o
   8   6   4      115.46      122.63      4.20 o
   9   6   4       70.54       73.61      2.28 o
  10   6   4       59.30       64.34      2.33 o
  11   6   4      101.18      117.87      8.96 o
  12   6   4      243.65      253.14     14.30 o
  13   6   4       94.25      114.43      6.39 o
  14   6   4        1.84        5.42      3.63 o
 -16   7   4       39.24       49.91      7.85 o
 -15   7   4        3.19       -0.38      3.42 o
 -14   7   4        6.30        6.38      2.90 o
 -13   7   4       51.08       49.61      4.89 o
 -12   7   4        0.60        1.26      1.38 o
 -11   7   4       30.58       30.68      3.20 o
 -10   7   4       27.07       31.03      2.30 o
  -9   7   4      125.25      115.93      3.70 o
  -8   7   4       68.58       62.76      3.08 o
  -7   7   4       47.48       40.09      2.46 o
  -6   7   4      547.79      507.33      9.53 o
  -5   7   4        3.69        4.45      1.02 o
  -4   7   4       35.43       39.80      3.38 o
  -3   7   4      537.34      552.37     11.69 o
  -2   7   4      292.93      317.86      5.99 o
  -1   7   4      275.03      261.72      6.52 o
   0   7   4      243.71      251.26      4.94 o
   1   7   4      390.46      353.93      7.20 o
   2   7   4      366.15      389.75      9.85 o
   3   7   4      604.85      547.48     23.74 o
   4   7   4      286.06      269.71      8.47 o
   5   7   4      235.20      227.06      7.86 o
   6   7   4      308.97      296.14      6.84 o
   7   7   4      252.65      254.51      6.39 o
   8   7   4       13.58       15.63      1.92 o
   9   7   4       34.01       28.90      2.52 o
  10   7   4       78.47       83.94      3.97 o
  11   7   4      184.94      221.98      8.84 o
  12   7   4        6.80        4.51      3.61 o
  13   7   4       50.04       57.51      7.68 o
 -15   8   4       73.34       78.24      8.93 o
 -14   8   4       36.11       41.06      6.33 o
 -13   8   4       53.84       53.78      5.18 o
 -12   8   4       19.39       19.69      2.21 o
 -11   8   4      144.01      153.16      9.83 o
 -10   8   4       20.80       19.71      1.99 o
  -9   8   4       12.32       12.35      1.59 o
  -8   8   4       33.81       28.63      2.10 o
  -7   8   4      234.57      206.45      4.80 o
  -6   8   4      140.40      130.99      3.13 o
  -5   8   4       58.37       48.81      1.74 o
  -4   8   4       93.28       84.37      2.82 o
  -3   8   4        6.80       10.31      0.99 o
  -2   8   4      367.73      346.94      6.54 o
  -1   8   4      544.99      530.76      9.33 o
   0   8   4       28.66       33.66      2.51 o
   1   8   4      822.54      801.83     13.65 o
   2   8   4     2011.84     1934.19     31.07 o
   3   8   4      465.27      403.61      8.80 o
   4   8   4      204.92      180.19     13.60 o
   5   8   4       17.32       20.67      2.75 o
   6   8   4       87.40       78.70      3.26 o
   7   8   4      135.91      148.36      4.68 o
   8   8   4       72.20       79.45      4.09 o
   9   8   4      185.80      182.18      5.65 o
  10   8   4       27.99       28.06      2.71 o
  11   8   4      275.18      282.77     19.69 o
  12   8   4      124.16      154.82     11.00 o
  13   8   4       12.64       11.10      4.80 o
 -15   9   4        4.01        3.40      3.82 o
 -14   9   4       68.11       71.93      5.83 o
 -13   9   4        6.74        4.40      2.16 o
 -12   9   4       19.20       22.48      2.52 o
 -11   9   4       55.82       54.31      3.25 o
 -10   9   4      221.31      220.83      5.79 o
  -9   9   4       94.89       89.57      3.90 o
  -8   9   4       18.26       18.52      1.70 o
  -7   9   4      147.59      137.36      3.76 o
  -6   9   4       53.28       49.84      2.39 o
  -5   9   4      194.01      175.15      3.70 o
  -4   9   4       14.22       12.05      0.98 o
  -3   9   4      128.95      130.83      3.21 o
  -2   9   4      478.37      490.32      8.83 o
  -1   9   4      838.89      752.48     12.88 o
   0   9   4      230.61      243.95      5.25 o
   1   9   4      751.64      694.17     12.09 o
   2   9   4      287.98      290.24      6.70 o
   3   9   4       66.13       53.34      2.46 o
   4   9   4      244.15      231.46      5.59 o
   5   9   4      125.43      135.60      4.46 o
   6   9   4      173.77      161.96      4.80 o
   7   9   4      723.69      656.74     13.08 o
   8   9   4        1.95        2.08      1.39 o
   9   9   4      103.59      108.08      6.10 o
  10   9   4       50.50       58.80      3.77 o
  11   9   4       59.21       61.60      5.11 o
  12   9   4      167.57      178.91     11.66 o
  13   9   4       84.52       89.61      9.65 o
 -14  10   4       24.60       24.35      6.81 o
 -13  10   4       13.06        9.56      2.86 o
 -12  10   4       26.76       27.53      2.64 o
 -11  10   4       25.70       27.04      2.49 o
 -10  10   4        1.59        1.60      1.28 o
  -9  10   4      181.34      174.95      4.88 o
  -8  10   4      168.03      167.99      4.54 o
  -7  10   4      233.61      219.98      5.13 o
  -6  10   4       75.67       72.28      3.47 o
  -5  10   4       50.12       47.95      1.87 o
  -4  10   4      349.39      320.50      5.68 o
  -3  10   4       37.92       32.80      1.65 o
  -2  10   4      177.09      159.39      3.70 o
  -1  10   4      190.10      190.81      5.49 o
   0  10   4       13.90       13.07      1.10 o
   1  10   4        8.34       11.58      1.11 o
   2  10   4      334.40      321.34      7.32 o
   3  10   4       14.08       11.14      1.43 o
   4  10   4      185.20      180.06      4.82 o
   5  10   4      189.79      177.21      6.67 o
   6  10   4       60.12       55.10      2.94 o
   7  10   4       14.29       17.28      2.07 o
   8  10   4        6.90        4.96      1.63 o
   9  10   4       66.49       60.92      3.71 o
  10  10   4       75.40       79.02      4.44 o
  11  10   4       82.94       87.38      5.24 o
  12  10   4        0.46        0.85      2.50 o
 -14  11   4        1.67        0.94      2.45 o
 -13  11   4        1.19        1.88      2.35 o
 -12  11   4      130.09      145.94      6.75 o
 -11  11   4       49.12       48.08      3.16 o
 -10  11   4      142.96      141.32      7.30 o
  -9  11   4       53.60       64.52      3.76 o
  -8  11   4      125.97      115.91      4.97 o
  -7  11   4       43.60       40.49      3.53 o
  -6  11   4        1.33        0.84      0.87 o
  -5  11   4      183.10      165.91      3.72 o
  -4  11   4      119.18      102.12      3.02 o
  -3  11   4       30.74       25.21      1.51 o
  -2  11   4      163.45      151.13      4.43 o
  -1  11   4      166.06      143.71      3.50 o
   0  11   4       10.73       11.43      1.20 o
   1  11   4      168.93      151.63      4.11 o
   2  11   4        0.41        0.28      0.83 o
   3  11   4       25.26       26.92      1.94 o
   4  11   4      159.86      146.13      4.33 o
   5  11   4       16.47       17.06      2.05 o
   6  11   4      176.64      159.59      4.96 o
   7  11   4        6.31        4.91      1.53 o
   8  11   4       88.49       88.12      4.10 o
   9  11   4        0.87        0.39      1.55 o
  10  11   4       94.73       93.21      4.68 o
  11  11   4        0.33        3.08      2.45 o
 -13  12   4       34.70       41.03      4.42 o
 -12  12   4        2.12        2.09      2.23 o
 -11  12   4       25.63       30.98      3.45 o
 -10  12   4        5.41        5.19      1.55 o
  -9  12   4       14.78       13.50      1.75 o
  -8  12   4       62.52       60.60      2.79 o
  -7  12   4      150.81      154.82      5.34 o
  -6  12   4        1.84        0.14      0.90 o
  -5  12   4      111.12      105.81      4.54 o
  -4  12   4       14.83       12.84      1.32 o
  -3  12   4      165.55      163.93      4.03 o
  -2  12   4       12.55       13.21      2.46 o
  -1  12   4       39.84       39.21      2.38 o
   0  12   4       80.41       71.73      2.59 o
   1  12   4      185.95      174.59      4.63 o
   2  12   4       67.46       67.85      3.27 o
   3  12   4       98.23      102.84      3.49 o
   4  12   4       34.90       36.69      2.44 o
   5  12   4       33.09       31.35      2.41 o
   6  12   4       13.46       18.29      2.05 o
   7  12   4       50.57       48.39      3.20 o
   8  12   4      121.87      123.93      7.28 o
   9  12   4       40.32       38.86      3.95 o
  10  12   4       70.72       64.22      5.13 o
  11  12   4       31.31       38.32      5.37 o
 -12  13   4        5.35        9.62      2.67 o
 -11  13   4      114.52      117.04      5.81 o
 -10  13   4       45.76       46.15      3.92 o
  -9  13   4       48.20       42.07      3.23 o
  -8  13   4       60.61       59.74      3.44 o
  -7  13   4      118.79      119.83      4.37 o
  -6  13   4      165.96      168.71      5.09 o
  -5  13   4      146.27      143.06      4.37 o
  -4  13   4       39.22       36.26      2.10 o
  -3  13   4       49.45       47.99      6.37 o
  -2  13   4       12.60       11.93      1.75 o
  -1  13   4       34.95       35.14      1.73 o
   0  13   4       18.12       17.35      1.43 o
   1  13   4        6.86        8.38      1.23 o
   2  13   4       61.35       67.05      2.77 o
   3  13   4      110.06      113.56      3.73 o
   4  13   4       37.61       42.53      2.59 o
   5  13   4        4.86        4.53      2.07 o
   6  13   4       13.59       10.70      3.01 o
   7  13   4       32.45       29.34      2.67 o
   8  13   4       28.01       24.67      3.13 o
   9  13   4       26.24       31.71      3.67 o
  10  13   4       58.94       75.03     12.97 o
 -11  14   4       59.84       66.58      4.94 o
 -10  14   4       59.01       60.71      4.40 o
  -9  14   4        1.80       -1.50      1.50 o
  -8  14   4       48.49       44.47      5.31 o
  -7  14   4       15.53       14.59      1.94 o
  -6  14   4      118.17      117.49      4.16 o
  -5  14   4       38.84       40.18      2.44 o
  -4  14   4        9.57        9.14      1.30 o
  -3  14   4       24.66       25.43      1.60 o
  -2  14   4       19.02       18.12      1.38 o
  -1  14   4       12.71       10.12      1.21 o
   0  14   4       30.20       34.98      3.05 o
   1  14   4        2.82        3.98      1.12 o
   2  14   4      128.81      128.84      3.94 o
   3  14   4       40.32       42.34      2.50 o
   4  14   4        3.47        2.61      1.35 o
   5  14   4        6.60        7.17      1.61 o
   6  14   4        8.12        3.75      1.78 o
   7  14   4       36.66       39.92      3.63 o
   8  14   4       57.53       65.26      9.19 o
  -9  15   4       40.44       46.18      3.70 o
  -8  15   4       22.16       29.00      4.93 o
  -7  15   4       21.45       20.22      2.40 o
  -6  15   4       11.71       10.33      1.74 o
  -5  15   4      132.22      140.19      6.74 o
  -4  15   4       66.93       65.26      2.82 o
  -3  15   4      218.03      215.18      7.00 o
  -2  15   4      214.84      204.43      4.91 o
  -1  15   4       77.10       81.46      3.67 o
   0  15   4       76.58       78.34      3.43 o
   1  15   4       71.28       79.90      3.05 o
   2  15   4        3.71        3.16      1.22 o
   3  15   4       14.11       15.46      1.82 o
   4  15   4       55.39       52.00      3.33 o
   5  15   4       86.69       92.72      4.43 o
   6  15   4       17.71       19.29      2.61 o
   7  15   4       18.57       15.23      2.57 o
  -8  16   4       76.42       76.76      5.23 o
  -7  16   4        1.99        1.88      1.54 o
  -6  16   4      152.28      164.69      6.80 o
  -5  16   4      100.28       98.68      6.03 o
  -4  16   4      208.45      211.18      5.61 o
  -3  16   4       14.56       15.93      1.64 o
  -2  16   4       55.79       58.12      2.71 o
  -1  16   4       65.19       64.79      2.95 o
   0  16   4       96.16      103.32      5.29 o
   1  16   4      144.13      151.00      6.50 o
   2  16   4        2.09       -0.32      1.30 o
   3  16   4       32.88       36.31      2.82 o
   4  16   4      135.70      152.98      5.61 o
   5  16   4       19.97       16.40      2.40 o
  -5  17   4       21.46       22.93      2.12 o
  -4  17   4       14.05       15.02      1.71 o
  -3  17   4       50.34       53.55      4.37 o
  -2  17   4        7.12       10.68      2.25 o
  -1  17   4       12.67       14.11      1.63 o
   0  17   4       11.97       11.98      1.65 o
   1  17   4        9.91        8.10      1.58 o
   2  17   4       25.31       26.02      2.33 o
   3  17   4        4.76        2.77      1.60 o
 -17   0   5       41.95       46.08      3.67 o
 -16   0   5       24.54       23.83      3.93 o
 -15   0   5       74.51       81.52      4.04 o
 -14   0   5       28.50       31.59      2.77 o
 -13   0   5       45.97       53.64      4.13 o
 -12   0   5      342.62      326.71      9.83 o
 -11   0   5      129.55      129.53      3.91 o
 -10   0   5      834.88      817.68     14.77 o
  -9   0   5        0.22        0.47      0.72 o
  -8   0   5      110.50      103.41      4.41 o
  -7   0   5      391.88      428.80      8.20 o
  -6   0   5      900.00      969.99     16.56 o
  -5   0   5      152.19      160.99      6.07 o
  -4   0   5     1362.01     1440.59     23.65 o
  -3   0   5      453.45      513.46     10.09 o
  -2   0   5       55.44       64.29      2.19 o
  -1   0   5      141.08      139.43      3.22 o
   0   0   5        8.95        8.74      0.62 o
   1   0   5       36.92       50.73      1.34 o
   2   0   5       25.85       27.32      1.78 o
   3   0   5       11.52       18.49      0.86 o
   4   0   5      724.92      748.54     11.31 o
   5   0   5      654.27      711.43     11.20 o
   6   0   5       95.72       84.68      3.93 o
   7   0   5       39.17       44.89      2.51 o
   8   0   5       37.74       37.47      4.70 o
   9   0   5       35.35       32.81      2.54 o
  10   0   5       55.31       54.82      3.36 o
  11   0   5       28.10       30.16      2.70 o
  12   0   5       38.11       40.42      3.17 o
  13   0   5       19.18       13.63      2.25 o
  14   0   5       69.04       74.10      4.27 o
 -17   1   5       66.03       65.45      3.04 o
 -16   1   5       65.90       70.11      2.83 o
 -15   1   5      171.14      160.84      4.03 o
 -14   1   5       29.90       26.95      1.81 o
 -13   1   5       82.91       85.29      3.76 o
 -12   1   5      331.78      330.13      7.16 o
 -11   1   5      291.48      286.14      4.36 o
 -10   1   5      278.50      277.42      4.16 o
  -9   1   5      616.94      624.50      7.67 o
  -8   1   5      153.38      157.79      2.90 o
  -7   1   5      423.40      508.38      6.32 o
  -6   1   5     1015.92     1073.00     11.96 o
  -5   1   5      542.56      627.01      7.75 o
  -4   1   5     2755.17     2987.99     35.91 o
  -3   1   5        7.08        7.08      0.51 o
  -2   1   5     5076.68     5362.71     72.27 o
  -1   1   5      275.63      289.91      4.21 o
   0   1   5      568.38      593.16      7.15 o
   1   1   5     1642.59     1708.87     19.53 o
   2   1   5      372.17      388.36      4.33 o
   3   1   5      920.32      983.63     10.89 o
   4   1   5      367.70      378.25      4.17 o
   5   1   5      713.34      765.87      7.93 o
   6   1   5      310.51      341.03      4.37 o
   7   1   5      514.39      506.37      7.26 o
   8   1   5        7.50        6.79      1.14 o
   9   1   5      165.36      150.70      3.50 o
  10   1   5      132.24      131.47      3.36 o
  11   1   5       31.98       33.44      1.99 o
  12   1   5        0.80        0.06      1.03 o
  13   1   5       81.81       77.99      2.91 o
  14   1   5       27.04       26.70      2.06 o
 -17   2   5       33.41       36.38      2.81 o
 -16   2   5       63.09       62.28      2.62 o
 -15   2   5       18.47       18.35      2.32 o
 -14   2   5       87.91       92.78      3.40 o
 -13   2   5      348.52      348.33      8.22 o
 -12   2   5      249.24      255.87      4.60 o
 -11   2   5      541.40      525.18      6.90 o
 -10   2   5       91.83       85.68      2.90 o
  -9   2   5       72.10       70.06      1.61 o
  -8   2   5      471.46      490.77      6.33 o
  -7   2   5      705.64      739.26      8.09 o
  -6   2   5     1676.70     1698.84     18.38 o
  -5   2   5       74.47       92.99      2.08 o
  -4   2   5      338.07      338.32      6.19 o
  -3   2   5      665.95      689.40     10.71 o
  -2   2   5      925.81     1049.28     23.23 o
  -1   2   5     3210.19     3265.99     59.38 o
   0   2   5      466.73      471.54     12.63 o
   1   2   5     1218.75     1326.61     28.75 o
   2   2   5      387.48      394.30      5.85 o
   3   2   5      377.83      375.08      4.42 o
   4   2   5      311.05      321.25      3.98 o
   5   2   5       20.71       27.95      1.00 o
   6   2   5      658.52      715.38      7.60 o
   7   2   5       35.60       31.54      1.16 o
   8   2   5      271.57      261.69      4.48 o
   9   2   5      105.15      107.91      3.07 o
  10   2   5       47.92       42.80      2.40 o
  11   2   5       31.60       32.67      1.94 o
  12   2   5       17.55       17.06      1.59 o
  13   2   5       17.75       13.69      1.57 o
  14   2   5       28.12       28.22      2.00 o
 -17   3   5       15.44       10.24      2.00 o
 -16   3   5      137.70      140.76      4.66 o
 -15   3   5       36.31       36.83      3.17 o
 -14   3   5       36.46       32.55      3.21 o
 -13   3   5      255.56      264.39      9.76 o
 -12   3   5      315.54      310.56      5.44 o
 -11   3   5       22.02       18.11      1.43 o
 -10   3   5       87.06       93.97      1.92 o
  -9   3   5       11.95       13.57      0.83 o
  -8   3   5      922.33      932.39     10.93 o
  -7   3   5      664.86      687.65      8.21 o
  -6   3   5      298.63      350.48      5.31 o
  -5   3   5      108.15      151.56      3.86 o
  -4   3   5      695.98      786.24      9.99 o
  -3   3   5      483.02      552.34      8.01 o
  -2   3   5     1710.00     1855.94     33.13 o
  -1   3   5      283.97      303.07      6.87 o
   0   3   5      212.86      233.88      3.26 o
   1   3   5      366.75      404.26      5.31 o
   2   3   5      216.91      288.13      3.67 o
   3   3   5      736.55      798.88      8.46 o
   4   3   5      264.70      281.40      3.77 o
   5   3   5      262.28      261.06      3.39 o
   6   3   5      168.23      156.17      2.45 o
   7   3   5      525.60      525.26      5.96 o
   8   3   5      112.67      115.78      2.72 o
   9   3   5      151.19      161.44      3.30 o
  10   3   5       57.23       57.47      2.07 o
  11   3   5       44.32       44.42      2.07 o
  12   3   5        3.05        2.15      1.03 o
  13   3   5        4.91        3.90      2.23 o
  14   3   5       51.96       57.24      3.33 o
 -17   4   5       20.34       28.38      5.36 o
 -16   4   5       16.95       12.14      4.45 o
 -15   4   5      176.95      180.06     10.47 o
 -14   4   5       94.74      104.31      4.58 o
 -13   4   5       66.08       63.20      4.59 o
 -12   4   5       24.77       25.16      1.92 o
 -11   4   5      228.79      248.60      6.63 o
 -10   4   5      141.87      137.21      4.54 o
  -9   4   5       47.74       43.21      1.67 o
  -8   4   5       34.51       33.47      1.97 o
  -7   4   5       12.92       16.77      1.52 o
  -6   4   5      406.72      420.47      6.25 o
  -5   4   5      211.16      214.19      3.72 o
  -4   4   5     1674.61     1752.79     23.77 o
  -3   4   5       99.66       97.09      6.15 o
  -2   4   5      425.71      459.01      9.73 o
  -1   4   5     1394.10     1488.47     30.19 o
   0   4   5        2.64        0.19      0.64 o
   1   4   5      221.66      251.09     12.55 o
   2   4   5      771.09      775.64     10.98 o
   3   4   5      270.24      300.98      4.33 o
   4   4   5      111.78      132.63      5.13 o
   5   4   5      622.10      619.00      7.31 o
   6   4   5      484.62      505.89      6.35 o
   7   4   5      311.90      288.38      3.92 o
   8   4   5       48.88       54.42      1.51 o
   9   4   5       62.51       61.06      3.51 o
  10   4   5       72.62       73.09      3.19 o
  11   4   5       33.14       36.69      2.90 o
  12   4   5       27.36       28.31      2.73 o
  13   4   5       65.52       63.39      4.52 o
  14   4   5        9.98       11.81      2.29 o
 -17   5   5       43.01       43.45      3.32 o
 -16   5   5        5.61        3.95      2.05 o
 -15   5   5       17.76       18.22      2.31 o
 -14   5   5       59.21       54.28      2.79 o
 -13   5   5        9.80        7.20      1.42 o
 -12   5   5       33.10       34.28      2.31 o
 -11   5   5      138.38      132.59      4.30 o
 -10   5   5        0.30        0.72      0.80 o
  -9   5   5      132.33      130.74      2.78 o
  -8   5   5      504.72      500.28      7.08 o
  -7   5   5       37.06       36.05      1.70 o
  -6   5   5      162.70      165.47      3.20 o
  -5   5   5      335.32      372.67      8.59 o
  -4   5   5      101.60      120.96      3.72 o
  -3   5   5      550.33      550.08     16.80 o
  -2   5   5        1.72        4.40      1.68 o
  -1   5   5      643.93      722.74     19.34 o
   1   5   5        2.19        3.98      0.83 o
   2   5   5      292.16      313.78      6.03 o
   3   5   5        3.07        2.38      0.85 o
   4   5   5     1276.42     1335.45     25.85 o
   5   5   5      130.94      144.22      2.86 o
   6   5   5      151.12      137.83      3.62 o
   7   5   5       59.00       62.72      3.97 o
   8   5   5       33.44       36.90      1.82 o
   9   5   5        2.89        2.84      0.83 o
  10   5   5        0.99        0.92      1.12 o
  11   5   5       21.72       24.08      2.09 o
  12   5   5      228.05      240.08      6.97 o
  13   5   5       37.98       44.29      3.24 o
  14   5   5       23.89       16.36      4.42 o
 -16   6   5        4.15        5.81      3.77 o
 -15   6   5       22.68       22.04      3.07 o
 -14   6   5       58.25       53.31      3.60 o
 -13   6   5        3.46        3.39      1.30 o
 -12   6   5       62.36       59.91      2.86 o
 -11   6   5       98.53       96.55      2.96 o
 -10   6   5       31.13       28.25      2.12 o
  -9   6   5      132.72      132.39     11.06 o
  -8   6   5      243.02      211.68      5.14 o
  -7   6   5      400.63      370.33      7.51 o
  -6   6   5      252.22      223.62      7.04 o
  -5   6   5      128.56      124.16      4.00 o
  -4   6   5      144.54      145.29      9.17 o
  -3   6   5      125.93      103.35      3.33 o
  -2   6   5     1264.07     1337.22     30.35 o
  -1   6   5      147.69      129.58      3.77 o
   0   6   5       69.00       64.37      4.60 o
   1   6   5       96.17       96.47      5.41 o
   2   6   5      226.73      236.43      9.04 o
   3   6   5      201.45      212.69      7.08 o
   4   6   5      311.80      294.48      7.18 o
   5   6   5     1113.12     1144.43     22.26 o
   6   6   5      294.90      281.29      6.66 o
   7   6   5       77.31       75.43      3.36 o
   8   6   5      108.40       98.92      3.83 o
   9   6   5       23.10       21.66      1.26 o
  10   6   5      155.06      158.33      9.90 o
  11   6   5       55.18       65.75      7.79 o
  12   6   5       31.59       33.54      3.95 o
  13   6   5       34.98       35.20      5.38 o
 -16   7   5        1.88        0.92      3.91 o
 -15   7   5       14.12        9.62      3.42 o
 -14   7   5       57.28       65.03      5.88 o
 -13   7   5       25.48       29.31      3.24 o
 -12   7   5       15.40       17.80      3.42 o
 -11   7   5        5.74        2.94      1.56 o
 -10   7   5       40.57       40.35      3.01 o
  -9   7   5      298.33      264.86      7.15 o
  -8   7   5      396.65      383.45      7.93 o
  -7   7   5      279.88      244.14      7.87 o
  -6   7   5      413.60      386.87      7.69 o
  -5   7   5      160.12      135.77      3.49 o
  -4   7   5      507.95      514.42     11.24 o
  -3   7   5      315.60      282.23      6.85 o
  -2   7   5      185.54      206.03      5.35 o
  -1   7   5       71.28       53.19      1.87 o
   0   7   5      132.70      144.56      5.26 o
   1   7   5       99.47      109.53      6.28 o
   2   7   5      125.57      111.71      5.89 o
   3   7   5      205.41      197.83      5.27 o
   4   7   5      317.45      293.36      7.25 o
   5   7   5      101.50      100.28      3.78 o
   6   7   5       46.94       44.12      2.67 o
   7   7   5      190.84      203.00      6.20 o
   8   7   5       21.60       25.24      2.36 o
   9   7   5       29.81       28.31      2.58 o
  10   7   5       37.36       44.08      3.21 o
  11   7   5       50.16       50.50      6.79 o
  12   7   5       45.58       60.83      7.70 o
  13   7   5       95.26      106.69     10.61 o
 -15   8   5       16.11       22.27      5.39 o
 -14   8   5       11.92        9.54      3.12 o
 -13   8   5       28.77       27.56      3.49 o
 -12   8   5       62.03       62.22      4.17 o
 -11   8   5       20.31       20.80      2.54 o
 -10   8   5       69.35       59.29      3.67 o
  -9   8   5       47.96       35.12      2.68 o
  -8   8   5       36.94       27.62      3.56 o
  -7   8   5        4.65        4.62      1.09 o
  -6   8   5      163.73      153.97      4.76 o
  -5   8   5      320.75      313.65      6.66 o
  -4   8   5      352.09      312.72      6.30 o
  -3   8   5      574.50      554.77     11.39 o
  -2   8   5      247.38      251.20      6.65 o
  -1   8   5      116.86      114.18      4.51 o
   0   8   5      115.38      115.70      3.03 o
   1   8   5      207.88      195.41      5.35 o
   2   8   5        2.73        0.38      0.82 o
   3   8   5      537.67      488.54     10.56 o
   4   8   5      962.85      933.05     18.56 o
   5   8   5      277.43      244.11      6.05 o
   6   8   5       39.44       39.02      3.49 o
   7   8   5      640.00      632.52     12.77 o
   8   8   5        0.65       -0.27      1.27 o
   9   8   5      134.52      139.16      4.96 o
  10   8   5       52.96       52.14      3.96 o
  11   8   5      109.96      127.68     14.10 o
  12   8   5       28.77       22.17      5.43 o
  13   8   5       10.13        8.59      4.51 o
 -15   9   5       46.47       50.19      7.35 o
 -14   9   5      149.93      144.19      7.31 o
 -13   9   5       54.41       62.28      7.93 o
 -12   9   5       22.25       23.14      2.83 o
 -11   9   5       92.61       94.64      6.69 o
 -10   9   5      230.06      224.78      6.82 o
  -9   9   5       12.61       10.50      1.82 o
  -8   9   5      114.48       98.85      3.86 o
  -7   9   5      254.82      217.50      7.83 o
  -6   9   5      225.55      213.13      5.10 o
  -5   9   5       88.64       74.23      2.61 o
  -4   9   5       30.97       32.23      2.98 o
  -3   9   5      402.02      352.62      6.96 o
  -2   9   5        0.19        0.52      0.66 o
  -1   9   5       83.75       93.42      4.86 o
   0   9   5     1005.45      990.72     17.37 o
   1   9   5      164.74      142.38      3.80 o
   2   9   5      225.14      218.49      5.63 o
   3   9   5       36.60       35.41      2.33 o
   4   9   5      126.46      122.48      4.21 o
   5   9   5      191.18      182.23      5.82 o
   6   9   5       95.32       94.23      3.67 o
   7   9   5      500.02      494.87     10.70 o
   8   9   5        5.77        4.39      1.64 o
   9   9   5        0.94        0.46      1.46 o
  10   9   5      153.25      160.92      5.64 o
  11   9   5       12.16       15.37      3.29 o
  12   9   5       43.96       55.48      7.67 o
 -14  10   5        9.04       12.01      3.57 o
 -13  10   5       46.33       52.23      5.01 o
 -12  10   5       19.37       10.35      2.33 o
 -11  10   5      364.31      366.96     20.58 o
 -10  10   5      134.13      127.27      6.46 o
  -9  10   5       36.69       35.48      2.84 o
  -8  10   5      276.79      257.29      6.98 o
  -7  10   5      105.12      101.56      3.82 o
  -6  10   5       17.74       16.02      1.54 o
  -5  10   5      121.93      115.78      3.39 o
  -4  10   5       55.82       53.91      2.22 o
  -3  10   5      202.24      184.91      4.35 o
  -2  10   5      121.54      102.68      3.95 o
  -1  10   5      189.10      174.37      4.09 o
   0  10   5      312.18      300.06      7.50 o
   1  10   5       56.38       56.62      2.49 o
   2  10   5      180.67      161.80      4.78 o
   3  10   5      208.12      199.09      5.53 o
   4  10   5       52.29       47.25      3.05 o
   5  10   5       11.14       12.10      1.67 o
   6  10   5        5.95        4.45      1.43 o
   7  10   5       18.15       17.73      2.13 o
   8  10   5       66.79       70.94      4.10 o
   9  10   5       35.52       29.50      2.84 o
  10  10   5      127.46      134.49      5.30 o
  11  10   5       79.83       86.61      6.43 o
  12  10   5       32.78       32.56      6.24 o
 -14  11   5       42.70       61.60      9.30 o
 -13  11   5       21.06       28.96      3.88 o
 -12  11   5      112.40      127.31      6.31 o
 -11  11   5       77.15       72.53      4.27 o
 -10  11   5        9.35        5.10      1.81 o
  -9  11   5      163.90      168.20     11.52 o
  -8  11   5       43.17       42.78      2.98 o
  -7  11   5        7.10        8.47      1.51 o
  -6  11   5        8.76        8.04      1.39 o
  -5  11   5       45.90       39.41      2.14 o
  -4  11   5        7.55        5.48      1.05 o
  -3  11   5      366.67      326.62      6.71 o
  -2  11   5      132.10      116.61      3.22 o
  -1  11   5      207.08      192.44      9.30 o
   0  11   5       60.95       50.81      3.39 o
   1  11   5       10.42       13.80      1.45 o
   2  11   5       48.12       48.39      2.49 o
   3  11   5       24.64       25.51      2.00 o
   4  11   5        1.33       -0.22      1.04 o
   5  11   5       93.15       92.75      3.66 o
   6  11   5       30.79       30.09      2.56 o
   7  11   5       52.39       51.41      3.32 o
   8  11   5       28.67       29.03      2.76 o
   9  11   5      151.31      146.77      6.68 o
  10  11   5      136.27      141.40      6.93 o
  11  11   5       27.93       27.65      6.17 o
 -13  12   5       49.80       60.29      5.17 o
 -12  12   5      142.11      158.55      8.27 o
 -11  12   5       20.85       21.40      3.06 o
 -10  12   5      141.95      138.11      5.85 o
  -9  12   5       57.28       55.55      6.09 o
  -8  12   5       29.64       29.36      2.56 o
  -7  12   5      107.04      112.74      4.18 o
  -6  12   5       28.75       25.28      2.07 o
  -5  12   5       13.94       11.82      1.46 o
  -4  12   5        6.58        4.59      1.04 o
  -3  12   5       40.39       41.85      2.04 o
  -2  12   5       56.68       51.40      2.28 o
  -1  12   5       75.00       73.22      2.56 o
   0  12   5       17.06       19.73      1.65 o
   1  12   5      160.87      156.21      4.68 o
   2  12   5       71.73       72.44      3.84 o
   3  12   5       73.26       68.29      3.02 o
   4  12   5        4.06        5.06      1.39 o
   5  12   5       15.44       18.09      2.03 o
   6  12   5       29.02       26.79      2.50 o
   7  12   5        6.03        4.20      1.63 o
   8  12   5        1.43        0.36      1.58 o
   9  12   5       67.53       63.89      5.00 o
  10  12   5       60.73       71.41      5.70 o
 -12  13   5       29.90       33.07      3.84 o
 -11  13   5       99.21       95.31      5.28 o
 -10  13   5       59.95       56.51      4.27 o
  -9  13   5       24.76       28.11      2.75 o
  -8  13   5       66.54       66.17      3.68 o
  -7  13   5        7.57        5.59      1.51 o
  -6  13   5       16.86       17.66      1.97 o
  -5  13   5      251.65      246.32     10.90 o
  -4  13   5        0.70        0.37      0.88 o
  -3  13   5       43.07       40.70      2.11 o
  -2  13   5       95.24       94.05      4.00 o
  -1  13   5       61.22       64.52      2.69 o
   0  13   5        2.77        5.22      1.17 o
   1  13   5      254.45      242.42      5.83 o
   2  13   5       61.21       61.68      2.83 o
   3  13   5        0.51        0.64      1.15 o
   4  13   5        2.53        3.44      1.37 o
   5  13   5       82.84       84.72      3.77 o
   6  13   5        0.74        0.69      1.43 o
   7  13   5        0.49        1.14      1.83 o
   8  13   5       20.86       26.38      3.59 o
   9  13   5       60.37       55.75      8.92 o
 -11  14   5       52.98       63.43      7.70 o
 -10  14   5        0.16       -0.73      2.87 o
  -9  14   5       43.50       42.65      3.61 o
  -8  14   5       18.07       15.60      2.21 o
  -7  14   5        9.15       10.47      1.78 o
  -6  14   5       28.21       27.47      2.30 o
  -5  14   5       36.09       37.17      2.44 o
  -4  14   5       23.70       23.20      1.91 o
  -3  14   5        3.98        1.58      0.98 o
  -2  14   5        0.47        1.15      0.98 o
  -1  14   5       26.94       27.90      1.90 o
   0  14   5       59.27       65.97      4.15 o
   1  14   5        1.92        3.37      1.16 o
   2  14   5       47.47       54.84      5.53 o
   3  14   5       14.99       12.52      1.73 o
   4  14   5       16.59       13.52      1.89 o
   5  14   5       49.86       50.90      3.21 o
   6  14   5       38.79       42.14      3.63 o
   7  14   5       75.57       77.55      4.84 o
   8  14   5       34.94       30.08      3.57 o
  -9  15   5       29.60       28.73      3.07 o
  -8  15   5      134.36      142.63      5.64 o
  -7  15   5       13.70       14.66      2.10 o
  -6  15   5       33.33       30.96      2.44 o
  -5  15   5       34.64       34.94      2.73 o
  -4  15   5        0.54       -0.25      1.27 o
  -3  15   5      122.32      118.12      4.15 o
  -2  15   5       56.36       60.70      3.83 o
  -1  15   5      157.71      161.49      4.43 o
   0  15   5       69.60       70.41      2.94 o
   1  15   5       32.88       37.91      2.42 o
   2  15   5       48.14       48.00      2.73 o
   3  15   5       68.10       70.48      3.36 o
   4  15   5      109.96      128.89      5.27 o
   5  15   5        3.43        1.51      2.21 o
   6  15   5       24.85       24.67      3.00 o
   7  15   5       25.69       32.85      4.89 o
  -8  16   5       50.11       48.88      5.39 o
  -7  16   5       23.99       20.37      2.39 o
  -6  16   5        0.91        0.37      1.40 o
  -5  16   5       23.54       23.98      2.90 o
  -4  16   5       57.39       60.26      2.93 o
  -3  16   5       98.80      103.62      3.90 o
  -2  16   5      119.43      124.94      4.34 o
  -1  16   5       67.39       72.84      3.41 o
   0  16   5       27.31       26.52      2.10 o
   1  16   5       22.14       22.24      2.23 o
   2  16   5        1.94        1.75      1.99 o
   3  16   5        1.29       -0.19      2.77 o
   4  16   5        2.54        2.62      1.69 o
   5  16   5       13.45       11.73      3.23 o
  -5  17   5       38.02       43.53      2.85 o
  -4  17   5       18.94       23.09      2.15 o
  -3  17   5       27.25       27.74      2.24 o
  -2  17   5       53.90       61.68      3.08 o
  -1  17   5       16.71       17.70      1.92 o
   0  17   5        7.83        8.24      1.67 o
   1  17   5       53.10       59.81      3.31 o
   2  17   5       50.97       53.98      3.99 o
 -17   0   6       33.96       34.29      3.19 o
 -16   0   6        0.26        0.07      1.66 o
 -15   0   6       78.29       69.85      3.93 o
 -14   0   6      144.00      134.25      8.26 o
 -13   0   6      149.80      142.11      4.99 o
 -12   0   6      478.11      476.65      9.87 o
 -11   0   6      109.12       97.13      3.40 o
 -10   0   6       25.96       20.71      2.03 o
  -9   0   6      122.98      115.12      3.04 o
  -8   0   6      370.41      382.38      6.77 o
  -7   0   6       56.69       45.60      2.46 o
  -6   0   6       35.46       30.12      2.27 o
  -5   0   6      549.83      611.80     14.98 o
  -4   0   6      443.36      483.24      9.78 o
  -3   0   6       29.34       28.73      1.25 o
  -2   0   6      156.75      158.63      3.42 o
  -1   0   6      869.98      954.11     15.95 o
   0   0   6       56.63       60.64      2.45 o
   1   0   6     1056.22     1246.13     26.24 o
   2   0   6      641.64      704.65     10.63 o
   3   0   6       30.23       41.23      1.54 o
   4   0   6       43.42       38.11      2.62 o
   5   0   6      295.62      304.78      5.61 o
   6   0   6      115.65       94.86      3.48 o
   7   0   6       75.57       77.20      5.07 o
   8   0   6      394.12      394.54      9.45 o
   9   0   6      139.39      137.99      4.82 o
  10   0   6      285.24      307.84      8.27 o
  11   0   6      243.00      232.84     11.57 o
  12   0   6        0.37       -1.51      1.51 o
  13   0   6        5.37        6.49      2.65 o
  14   0   6       29.35       37.40      3.80 o
 -17   1   6       41.95       45.33      2.90 o
 -16   1   6        4.55        3.61      1.32 o
 -15   1   6       76.19       74.99      2.75 o
 -14   1   6       26.48       23.81      1.76 o
 -13   1   6      141.17      146.75      3.40 o
 -12   1   6       98.84       98.25      2.49 o
 -11   1   6     1148.44     1145.10     13.40 o
 -10   1   6      102.99       99.38      2.47 o
  -9   1   6       78.70       67.31      1.69 o
  -8   1   6      235.81      242.30      3.94 o
  -7   1   6      679.49      758.13      9.79 o
  -6   1   6      250.90      277.80      3.74 o
  -5   1   6      748.17      802.90      9.82 o
  -4   1   6     1414.46     1601.03     19.69 o
  -3   1   6     3771.58     4169.59     49.91 o
  -2   1   6      366.50      430.58      5.06 o
  -1   1   6     1358.68     1475.87     15.85 o
   0   1   6      769.74      906.37     10.51 o
   1   1   6       69.21       80.30      1.32 o
   2   1   6       85.16      100.83      1.87 o
   3   1   6     1261.13     1400.44     14.42 o
   4   1   6      114.80      130.95      1.86 o
   5   1   6       21.69       22.38      0.91 o
   6   1   6       66.81       72.14      1.72 o
   7   1   6      593.07      588.73      8.34 o
   8   1   6      116.92      119.87      3.02 o
   9   1   6        6.87        5.18      1.07 o
  10   1   6      173.15      170.86      3.99 o
  11   1   6       98.55      108.16      3.20 o
  12   1   6       19.76       20.03      1.76 o
  13   1   6       59.24       58.56      3.19 o
  14   1   6       22.59       19.69      1.90 o
 -17   2   6       10.70        6.52      1.79 o
 -16   2   6       74.77       74.84      2.79 o
 -15   2   6       34.88       31.12      4.05 o
 -14   2   6       51.81       51.71      3.36 o
 -13   2   6       88.98       92.16      3.87 o
 -12   2   6      155.58      157.12      3.22 o
 -11   2   6      250.61      243.31      3.90 o
 -10   2   6      252.61      260.27      3.95 o
  -9   2   6      602.82      588.72      6.90 o
  -8   2   6      199.14      216.43      3.40 o
  -7   2   6      402.45      436.83      5.92 o
  -6   2   6       32.52       32.71      1.07 o
  -5   2   6      395.68      431.30      5.48 o
  -4   2   6       34.58       32.54      0.93 o
  -3   2   6       23.78       28.52      1.38 o
  -2   2   6     1372.90     1466.84     30.70 o
  -1   2   6     1621.70     1831.50     26.96 o
   0   2   6     3033.81     3248.02     41.76 o
   1   2   6      649.07      731.22      9.38 o
   2   2   6     1182.64     1322.64     14.79 o
   3   2   6      350.21      396.56      5.65 o
   4   2   6       90.59       99.70      1.94 o
   5   2   6       87.71       97.17      1.81 o
   6   2   6       21.02       22.09      1.01 o
   7   2   6      630.27      633.19      7.92 o
   8   2   6      445.93      422.61      6.50 o
   9   2   6      245.96      244.14      6.28 o
  10   2   6      114.73      112.41      3.11 o
  11   2   6       35.94       35.82      2.05 o
  12   2   6       11.76       11.43      1.48 o
  13   2   6        3.79        0.26      1.21 o
  14   2   6       39.84       37.09      2.85 o
 -17   3   6       36.73       33.41      2.77 o
 -16   3   6       20.46       19.43      2.22 o
 -15   3   6        1.35       -1.56      1.56 o
 -14   3   6       17.90       17.63      1.50 o
 -13   3   6        4.43        3.61      0.97 o
 -12   3   6      246.49      242.95      4.56 o
 -11   3   6       72.41       69.01      1.96 o
 -10   3   6       34.85       33.66      1.26 o
  -9   3   6       84.40       75.49      1.66 o
  -8   3   6      578.94      567.53      7.10 o
  -7   3   6       56.69       76.39      1.65 o
  -6   3   6       21.42       28.89      1.02 o
  -5   3   6       46.40       51.65      1.59 o
  -4   3   6      497.24      514.62      6.13 o
  -3   3   6      693.91      756.28      9.46 o
  -2   3   6      290.75      309.71      3.97 o
  -1   3   6       39.00       55.56      1.37 o
   0   3   6      458.24      484.01      6.89 o
   1   3   6      562.96      648.63      7.56 o
   2   3   6      500.78      558.27      6.14 o
   3   3   6      239.11      278.60      3.54 o
   4   3   6      106.07      109.73      2.02 o
   5   3   6      109.13      117.09      2.03 o
   6   3   6       57.05       53.31      1.31 o
   7   3   6      202.21      206.67      3.00 o
   8   3   6        8.42        6.20      0.91 o
   9   3   6      149.21      139.01      4.89 o
  10   3   6       50.51       54.41      3.67 o
  11   3   6       22.92       21.46      2.00 o
  12   3   6      101.34      107.74      3.40 o
  13   3   6        7.96        6.29      1.75 o
  14   3   6        4.94        7.31      2.55 o
 -17   4   6       18.17       16.73      2.55 o
 -16   4   6       20.85       24.77      7.05 o
 -15   4   6        3.14        2.90      1.78 o
 -14   4   6       41.36       35.91      2.94 o
 -13   4   6        7.17        4.86      1.33 o
 -12   4   6       69.52       67.59      2.79 o
 -11   4   6       17.93       15.97      1.43 o
 -10   4   6      301.75      305.60      5.68 o
  -9   4   6      223.46      227.82      4.04 o
  -8   4   6      166.65      162.00      3.11 o
  -7   4   6      705.13      670.81      9.01 o
  -6   4   6      193.51      195.04      3.43 o
  -5   4   6      234.05      236.29      3.66 o
  -4   4   6      306.38      288.94      4.70 o
  -3   4   6       54.53       57.82      3.25 o
  -2   4   6      478.74      556.33     11.38 o
  -1   4   6      291.14      263.22      5.81 o
   0   4   6      126.01      107.12      2.77 o
   1   4   6      344.25      364.07      5.63 o
   2   4   6      177.32      192.18      3.06 o
   3   4   6       47.61       47.91      1.98 o
   4   4   6      477.59      463.53      5.67 o
   5   4   6      514.32      505.14      6.24 o
   6   4   6       90.09       82.00      1.76 o
   7   4   6       24.03       28.03      1.15 o
   8   4   6      208.19      204.45      3.21 o
   9   4   6      279.95      290.04      5.61 o
  10   4   6      235.07      240.39      6.74 o
  11   4   6       11.67       10.75      1.96 o
  12   4   6       43.83       35.91      3.65 o
  13   4   6       73.01       72.32      4.03 o
  14   4   6       11.01       11.47      3.11 o
 -17   5   6        1.13       -1.64      1.64 o
 -16   5   6       29.00       23.66      6.38 o
 -15   5   6        0.94        1.09      1.50 o
 -14   5   6        3.14        2.61      1.34 o
 -13   5   6       68.15       68.54      2.96 o
 -12   5   6       62.53       59.88      2.74 o
 -11   5   6      145.47      145.18      3.48 o
 -10   5   6      133.15      146.85      3.81 o
  -9   5   6      248.17      249.81      4.27 o
  -8   5   6      702.50      715.21     10.86 o
  -7   5   6       21.49       16.94      1.10 o
  -6   5   6      181.57      194.73      3.74 o
  -5   5   6      143.71      156.78      3.85 o
  -4   5   6      616.67      616.82     13.05 o
  -3   5   6      563.25      580.40     12.29 o
  -2   5   6      745.66      769.39     19.11 o
  -1   5   6      354.17      348.62      7.32 o
   0   5   6      314.23      310.88      6.70 o
   1   5   6       90.39      105.33      2.85 o
   2   5   6      216.66      222.31      4.76 o
   3   5   6       94.53       84.77      3.15 o
   4   5   6       65.61       62.63      1.90 o
   5   5   6      202.22      207.05      5.63 o
   6   5   6      112.67      101.58      4.11 o
   7   5   6      126.51      117.09      3.25 o
   8   5   6       18.53       17.13      1.20 o
   9   5   6       57.66       62.82      4.71 o
  10   5   6      140.55      147.71      4.40 o
  11   5   6      130.44      139.23      4.46 o
  12   5   6       10.04       11.44      1.99 o
  13   5   6        1.62        1.78      1.78 o
 -16   6   6       14.62       13.88      4.18 o
 -15   6   6       14.93       16.24      4.48 o
 -14   6   6       10.69        8.31      1.46 o
 -13   6   6       24.71       26.73      4.48 o
 -12   6   6      186.71      181.27      4.47 o
 -11   6   6       87.71       82.24      3.10 o
 -10   6   6      117.66      110.60      2.94 o
  -9   6   6      219.82      211.98      5.40 o
  -8   6   6      376.44      378.24      7.88 o
  -7   6   6      313.43      281.04      6.17 o
  -6   6   6      113.93      100.53      3.88 o
  -5   6   6       69.87       68.25      2.92 o
  -4   6   6      546.97      487.27     10.83 o
  -3   6   6      218.43      255.05      8.77 o
  -2   6   6      196.00      200.41      7.35 o
  -1   6   6      323.23      296.27     13.01 o
   0   6   6      243.59      250.84     11.04 o
   1   6   6      280.85      298.71     12.30 o
   2   6   6      282.39      311.62      6.27 o
   3   6   6      146.29      142.55      4.36 o
   4   6   6      321.66      324.79      7.93 o
   5   6   6      201.87      184.90      7.42 o
   6   6   6       98.39       91.77      3.51 o
   7   6   6       40.43       33.88      2.59 o
   8   6   6       94.63       90.52      3.13 o
   9   6   6       43.81       43.49      2.52 o
  10   6   6      108.25      109.35      8.49 o
  11   6   6       62.52       76.47      8.47 o
  12   6   6        1.94        3.54      3.17 o
  13   6   6       12.03       21.48      4.66 o
 -16   7   6        3.55        4.00      4.08 o
 -15   7   6       11.02       12.04      4.16 o
 -14   7   6      182.87      198.91     32.23 o
 -13   7   6       42.21       43.11      3.71 o
 -12   7   6       16.30       14.96      2.39 o
 -11   7   6      158.93      164.74      6.83 o
 -10   7   6       87.98       79.12      4.73 o
  -9   7   6      163.78      151.03      6.41 o
  -8   7   6       96.39       95.78      3.29 o
  -7   7   6      136.59      122.38      3.63 o
  -6   7   6      258.27      251.44      6.25 o
  -5   7   6       71.16       67.36      2.45 o
  -4   7   6      174.37      167.28      7.63 o
  -3   7   6       86.67       82.06      4.56 o
  -2   7   6       81.25       87.14      4.60 o
  -1   7   6      124.77      108.92      5.61 o
   0   7   6       56.71       48.23      4.36 o
   1   7   6      236.54      253.52     11.12 o
   2   7   6      173.06      155.81      4.50 o
   3   7   6      208.64      214.97      5.80 o
   4   7   6       41.34       33.33      2.42 o
   5   7   6       29.32       23.61      2.18 o
   6   7   6       44.21       45.95      2.82 o
   7   7   6       13.65       15.91      2.08 o
   8   7   6       67.37       67.47      3.71 o
   9   7   6      115.66      118.52      4.59 o
  10   7   6       64.57       66.25      5.21 o
  11   7   6        6.58        8.44      4.02 o
  12   7   6       56.64       51.34      7.60 o
 -16   8   6       41.35       55.60      7.84 o
 -15   8   6        6.12        8.35      4.09 o
 -14   8   6       15.82       15.84      3.62 o
 -13   8   6       12.55       12.18      2.44 o
 -12   8   6       23.49       21.28      2.73 o
 -11   8   6        3.37        1.70      1.60 o
 -10   8   6        0.55        0.49      1.33 o
  -9   8   6       38.48       33.11      2.65 o
  -8   8   6      829.77      782.58     15.05 o
  -7   8   6       42.75       42.34      2.28 o
  -6   8   6       99.51      100.25      4.86 o
  -5   8   6       27.83       28.15      1.79 o
  -4   8   6      123.88      111.94      4.23 o
  -3   8   6      655.95      603.82     10.90 o
  -2   8   6      678.56      682.15     14.98 o
  -1   8   6     1046.06      981.67     16.69 o
   0   8   6     1531.10     1459.94     24.08 o
   1   8   6      154.54      156.32      6.50 o
   2   8   6      266.82      251.95      6.93 o
   3   8   6      341.94      287.73      7.21 o
   4   8   6       93.00      108.23      5.71 o
   5   8   6       24.29       23.04      2.25 o
   6   8   6       93.34       85.12      6.12 o
   7   8   6      206.43      207.40      5.93 o
   8   8   6       78.03       80.71      3.89 o
   9   8   6       24.52       24.88      2.57 o
  10   8   6        7.57       11.81      2.76 o
  11   8   6       45.51       47.70      7.08 o
  12   8   6        8.36       10.18      4.61 o
 -15   9   6       39.20       36.42      6.31 o
 -14   9   6       68.05       71.61      5.74 o
 -13   9   6        3.86        4.61      2.12 o
 -12   9   6       87.00      102.21      5.60 o
 -11   9   6       73.12       67.51      4.05 o
 -10   9   6       11.96       14.60      2.17 o
  -9   9   6       45.97       38.17      2.86 o
  -8   9   6      113.83       91.83      3.79 o
  -7   9   6       83.20       93.61      4.09 o
  -6   9   6      668.38      591.52     11.18 o
  -5   9   6      342.61      316.68      6.72 o
  -4   9   6      288.64      267.07      5.80 o
  -3   9   6       15.90       16.69      1.37 o
  -2   9   6       83.93       80.05      2.63 o
  -1   9   6      229.70      226.85      5.05 o
   0   9   6      258.25      226.87      5.10 o
   1   9   6      119.96      105.57      3.56 o
   2   9   6      564.10      517.34     11.19 o
   3   9   6      446.51      435.94      9.96 o
   4   9   6       12.13        9.98      1.60 o
   5   9   6       35.67       33.69      2.46 o
   6   9   6       76.15       77.88      3.56 o
   7   9   6       95.63       98.47      4.11 o
   8   9   6       10.15        7.62      1.79 o
   9   9   6       38.34       30.64      2.90 o
  10   9   6      270.35      280.43      7.93 o
  11   9   6       62.22       71.45      8.26 o
  12   9   6       10.61       14.63      4.95 o
 -14  10   6       53.90       56.77      5.26 o
 -13  10   6       66.16       84.17      5.90 o
 -12  10   6       57.49       62.36      4.55 o
 -11  10   6        7.40        6.11      1.94 o
 -10  10   6      156.16      148.43      5.47 o
  -9  10   6      410.59      394.68     16.53 o
  -8  10   6       29.47       29.34      2.53 o
  -7  10   6       75.90       64.70      3.41 o
  -6  10   6      104.00      108.48      3.49 o
  -5  10   6      164.71      146.72      4.22 o
  -4  10   6      338.51      314.74      6.67 o
  -3  10   6      225.32      213.15      4.98 o
  -2  10   6      184.70      167.23      6.22 o
  -1  10   6       86.21       75.36      5.26 o
   0  10   6       37.59       35.74      2.16 o
   1  10   6      102.58       98.22      3.49 o
   2  10   6       38.66       40.91      2.56 o
   3  10   6       18.05       17.58      1.89 o
   4  10   6      293.33      282.61      7.54 o
   5  10   6       46.55       46.74      2.95 o
   6  10   6       41.52       41.83      2.95 o
   7  10   6       58.60       54.53      3.43 o
   8  10   6       17.30       12.24      3.00 o
   9  10   6      205.74      210.94      8.95 o
  10  10   6       26.24       26.28      2.95 o
  11  10   6       15.85       15.51      4.23 o
 -14  11   6       61.50       68.39      5.60 o
 -13  11   6       43.03       40.84      4.35 o
 -12  11   6       19.70       20.35      3.22 o
 -11  11   6       48.12       55.29      3.92 o
 -10  11   6       53.77       47.29      3.51 o
  -9  11   6        6.17        8.74      1.80 o
  -8  11   6       31.16       31.01      2.60 o
  -7  11   6       38.64       35.06      2.97 o
  -6  11   6       16.58       16.05      1.63 o
  -5  11   6       71.21       67.07      3.70 o
  -4  11   6       16.39       16.14      1.52 o
  -3  11   6       23.21       20.22      2.47 o
  -2  11   6        6.69        8.35      1.40 o
  -1  11   6       23.00       24.08      1.69 o
   0  11   6       52.01       49.13      2.47 o
   1  11   6       25.07       20.44      2.10 o
   2  11   6       37.89       43.03      2.63 o
   3  11   6       12.80       13.86      1.79 o
   4  11   6       30.09       30.43      3.45 o
   5  11   6       66.51       62.96      4.80 o
   6  11   6       82.43       84.27      3.88 o
   7  11   6       25.94       31.00      2.74 o
   8  11   6       78.89       80.10      4.12 o
   9  11   6      223.89      256.44      9.57 o
  10  11   6        0.38        1.28      2.24 o
 -13  12   6        3.42        4.75      2.48 o
 -12  12   6       75.20       93.72      9.50 o
 -11  12   6        0.63       -1.34      1.74 o
 -10  12   6      150.60      152.87      5.70 o
  -9  12   6       15.62       11.55      2.04 o
  -8  12   6      220.02      220.27      6.55 o
  -7  12   6       22.03       21.07      2.14 o
  -6  12   6        8.25        8.07      2.14 o
  -5  12   6       66.52       62.72      2.72 o
  -4  12   6        6.87        4.47      1.30 o
  -3  12   6      191.39      196.18      4.85 o
  -2  12   6       15.61        9.07      1.33 o
  -1  12   6       35.61       26.33      2.10 o
   0  12   6       17.15       20.04      2.37 o
   1  12   6       28.54       23.68      2.07 o
   2  12   6       21.64       21.84      2.07 o
   3  12   6      110.97      111.93      4.74 o
   4  12   6       25.52       24.07      2.21 o
   5  12   6      139.45      142.00      9.36 o
   6  12   6        5.64        4.20      1.63 o
   7  12   6       27.77       31.57      2.91 o
   8  12   6       65.82       74.96      9.76 o
   9  12   6       52.69       60.79      5.04 o
 -12  13   6        4.62        6.59      2.49 o
 -11  13   6       67.81       65.13      4.82 o
 -10  13   6       43.38       50.78      6.81 o
  -9  13   6       66.77       64.46      3.75 o
  -8  13   6       47.34       43.96      3.14 o
  -7  13   6       51.41       54.22      3.17 o
  -6  13   6       57.68       57.81      3.01 o
  -5  13   6       79.01       79.42      4.64 o
  -4  13   6       45.53       47.17      2.42 o
  -3  13   6        4.13        4.94      1.11 o
  -2  13   6        3.75        4.03      1.19 o
  -1  13   6       36.02       35.69      2.31 o
   0  13   6       43.65       42.62      2.48 o
   1  13   6       23.71       25.59      2.15 o
   2  13   6       11.53       10.94      1.63 o
   3  13   6      106.03       97.72      3.84 o
   4  13   6      116.36      122.39      4.50 o
   5  13   6       68.47       71.54      3.68 o
   6  13   6      204.75      219.37     10.24 o
   7  13   6      113.49      113.95      5.69 o
   8  13   6       36.68       33.95      3.91 o
 -11  14   6       10.04        9.26      2.65 o
 -10  14   6       16.88       14.57      3.36 o
  -9  14   6       24.82       26.28      4.06 o
  -8  14   6       27.17       28.48      2.66 o
  -7  14   6       31.79       31.77      2.95 o
  -6  14   6       84.11       90.39      3.93 o
  -5  14   6       20.03       23.60      2.21 o
  -4  14   6        3.93        5.15      1.75 o
  -3  14   6       14.69       15.84      1.62 o
  -2  14   6        9.21       10.72      1.65 o
  -1  14   6       19.58       24.23      2.05 o
   0  14   6       30.87       29.33      2.16 o
   1  14   6       17.57       17.76      1.86 o
   2  14   6       70.68       74.97      4.86 o
   3  14   6       34.25       37.54      2.73 o
   4  14   6       82.00       80.63      3.74 o
   5  14   6      105.78      111.65      7.30 o
   6  14   6       11.10       13.58      2.54 o
   7  14   6        6.69        4.42      2.18 o
  -9  15   6       17.58       16.44      2.57 o
  -8  15   6       82.23       70.25      4.00 o
  -7  15   6       68.85       68.61      4.13 o
  -6  15   6       21.75       18.18      2.14 o
  -5  15   6       28.80       32.45      2.44 o
  -4  15   6        2.91        2.16      1.25 o
  -3  15   6       26.08       26.53      2.21 o
  -2  15   6       37.73       39.96      2.39 o
  -1  15   6        6.58        5.67      1.39 o
   0  15   6       79.60       79.56      5.16 o
   1  15   6       69.80       73.88      4.74 o
   2  15   6      125.13      140.86      7.83 o
   3  15   6       10.31        9.01      2.03 o
   4  15   6        8.85        3.99      1.85 o
   5  15   6       10.26        7.75      3.52 o
   6  15   6       87.10       90.84      5.03 o
  -7  16   6       71.10       72.44      3.83 o
  -6  16   6       57.99       58.18      3.43 o
  -5  16   6       22.01       20.71      3.71 o
  -4  16   6       52.09       55.50      3.08 o
  -3  16   6       85.23       90.37      3.86 o
  -2  16   6       32.12       35.94      3.33 o
  -1  16   6      103.06      106.87      7.17 o
   0  16   6        7.46        7.67      1.76 o
   1  16   6        5.77        5.73      1.74 o
   2  16   6       34.96       38.22      3.06 o
   3  16   6       64.93       67.70      3.94 o
   4  16   6       23.71       21.55      6.71 o
  -4  17   6       96.84      103.15      4.20 o
  -3  17   6       43.06       47.13      3.01 o
  -2  17   6      169.47      190.63     12.83 o
  -1  17   6        4.95        6.17      1.86 o
   0  17   6        9.63        9.59      1.91 o
   1  17   6        5.71        3.87      1.71 o
 -17   0   7        0.72        1.04      1.85 o
 -16   0   7        2.28        2.87      1.72 o
 -15   0   7       11.13       10.09      2.06 o
 -14   0   7        0.93        0.86      2.08 o
 -13   0   7       38.85       42.73      4.58 o
 -12   0   7       13.13       15.59      2.29 o
 -11   0   7       64.19       58.97      2.72 o
 -10   0   7       71.55       84.29      3.86 o
  -9   0   7       42.80       41.23      1.94 o
  -8   0   7        6.26        7.43      1.07 o
  -7   0   7        2.70        4.07      0.78 o
  -6   0   7        4.98        5.79      0.85 o
  -5   0   7     1480.80     1565.64     26.00 o
  -4   0   7       12.86        7.03      1.59 o
  -3   0   7      804.95      949.11     16.11 o
  -2   0   7       75.17       91.20      2.44 o
  -1   0   7     1151.28     1311.93     21.79 o
   0   0   7      179.97      183.72      3.42 o
   1   0   7      236.78      191.79      4.19 o
   2   0   7       28.42       28.96      1.28 o
   3   0   7     1000.19     1017.46     14.87 o
   4   0   7       19.10       21.67      1.80 o
   5   0   7      255.77      275.59      5.98 o
   6   0   7     2010.47     1951.96     37.14 o
   7   0   7       60.39       55.76      2.96 o
   8   0   7      151.32      143.60      4.84 o
   9   0   7      369.88      376.80     17.92 o
  10   0   7        0.21        0.47      1.68 o
  11   0   7       65.07       76.30      3.95 o
  12   0   7        3.00       -0.55      1.60 o
  13   0   7       15.67       13.09      2.42 o
 -17   1   7       63.91       61.18      2.76 o
 -16   1   7       12.23       11.58      1.55 o
 -15   1   7       81.45       79.06      2.88 o
 -14   1   7       37.03       38.44      3.16 o
 -13   1   7       52.45       48.02      2.51 o
 -12   1   7      266.48      260.74      4.50 o
 -11   1   7      663.69      638.18      8.67 o
 -10   1   7      120.14      113.79      3.01 o
  -9   1   7      311.31      302.85      4.72 o
  -8   1   7       17.13       14.31      0.93 o
  -7   1   7      283.39      291.33      4.47 o
  -6   1   7      114.11      113.42      2.36 o
  -5   1   7      353.79      386.03      5.10 o
  -4   1   7      485.23      525.37      6.72 o
  -3   1   7       97.29      105.79      1.99 o
  -2   1   7     1503.45     1650.48     17.82 o
  -1   1   7       18.88       13.21      0.64 o
   0   1   7      200.59      205.98      2.82 o
   1   1   7      419.49      462.90      5.55 o
   2   1   7      286.08      293.43      3.40 o
   3   1   7      140.02      134.25      2.02 o
   4   1   7      121.27      134.15      2.04 o
   5   1   7      904.56      874.24     10.85 o
   6   1   7      387.95      377.48      6.50 o
   7   1   7      561.70      530.74      8.39 o
   8   1   7      162.45      158.80      3.64 o
   9   1   7      233.79      224.90      4.67 o
  10   1   7        9.45        8.67      1.31 o
  11   1   7       79.27       69.70      2.73 o
  12   1   7       94.60       96.50      5.41 o
  13   1   7       39.32       37.24      2.36 o
 -17   2   7       47.10       53.59      4.53 o
 -16   2   7       28.34       24.78      2.68 o
 -15   2   7       17.23       15.56      1.58 o
 -14   2   7      138.30      127.31      3.21 o
 -13   2   7       30.46       23.49      1.56 o
 -12   2   7      147.18      137.47      2.82 o
 -11   2   7       97.37       96.45      2.25 o
 -10   2   7      138.69      127.56      2.64 o
  -9   2   7     1150.54     1138.50     12.32 o
  -8   2   7       40.61       43.08      1.52 o
  -7   2   7       22.83       24.97      1.32 o
  -6   2   7      115.51      109.42      2.14 o
  -5   2   7      337.89      336.50      3.80 o
  -4   2   7      581.30      581.18      6.50 o
  -3   2   7     1476.45     1614.84     17.43 o
  -2   2   7      656.12      649.74      7.76 o
  -1   2   7     1177.02     1318.36     14.96 o
   0   2   7      276.54      288.91      3.90 o
   1   2   7      267.19      293.96      5.73 o
   2   2   7       87.27       87.84      2.51 o
   3   2   7      649.51      676.63      7.63 o
   4   2   7      136.52      120.18      2.24 o
   5   2   7      208.44      210.90      3.04 o
   6   2   7      697.85      650.62      7.89 o
   7   2   7      467.15      467.73      9.00 o
   8   2   7      142.96      134.67      3.30 o
   9   2   7       69.36       69.96      3.18 o
  10   2   7      214.83      204.55      4.46 o
  11   2   7       32.13       34.79      2.08 o
  12   2   7       82.06       87.52      2.98 o
  13   2   7       51.99       55.98      2.60 o
 -17   3   7       51.55       57.60      3.41 o
 -16   3   7        9.63        8.98      1.85 o
 -15   3   7      159.08      154.64      5.77 o
 -14   3   7        5.50        4.71      1.36 o
 -13   3   7       20.02       21.00      2.01 o
 -12   3   7       34.65       31.15      1.65 o
 -11   3   7      128.59      128.08      2.77 o
 -10   3   7      475.46      477.51      5.91 o
  -9   3   7      265.37      248.31      3.51 o
  -8   3   7      290.68      304.07      4.34 o
  -7   3   7     1084.28     1040.12     12.71 o
  -6   3   7      235.61      217.66      3.34 o
  -5   3   7      709.72      705.28      8.32 o
  -4   3   7      142.65      186.14      3.05 o
  -3   3   7      142.89      160.13      3.46 o
  -2   3   7       98.62      124.22      1.77 o
  -1   3   7      143.10      154.52      2.14 o
   0   3   7      832.61      925.69      9.74 o
   1   3   7      475.08      490.95      5.54 o
   2   3   7      251.38      267.52      3.73 o
   3   3   7      682.92      652.99      7.38 o
   4   3   7      692.45      686.52      8.24 o
   5   3   7      391.55      393.03      4.79 o
   6   3   7      221.84      207.84      2.90 o
   7   3   7      267.89      278.23      5.85 o
   8   3   7       49.88       49.57      1.88 o
   9   3   7        2.76        2.12      1.10 o
  10   3   7       77.62       81.49      2.58 o
  11   3   7       46.93       51.73      3.17 o
  12   3   7       25.50       28.75      3.65 o
  13   3   7        8.86        5.76      1.73 o
 -17   4   7       34.55       28.37      5.45 o
 -16   4   7       28.80       27.60      2.87 o
 -15   4   7       30.68       29.71      3.61 o
 -14   4   7       53.95       50.74      4.96 o
 -13   4   7       71.65       72.41      3.60 o
 -12   4   7      143.63      145.19      4.02 o
 -11   4   7      380.16      390.90      7.37 o
 -10   4   7      144.46      142.76      3.12 o
  -9   4   7       42.08       44.12      1.73 o
  -8   4   7      293.81      272.04      5.49 o
  -7   4   7       93.64       89.54      2.24 o
  -6   4   7       22.67       25.96      1.23 o
  -5   4   7        5.16        2.92      0.54 o
  -4   4   7      244.95      265.10      4.01 o
  -3   4   7      785.19      865.65     14.23 o
  -2   4   7      535.66      570.86     10.76 o
  -1   4   7      653.64      707.62     10.26 o
   0   4   7      553.24      594.72      6.86 o
   1   4   7      229.38      246.23      2.79 o
   2   4   7       13.36       13.61      0.63 o
   3   4   7      131.04      134.78      2.36 o
   4   4   7      458.59      450.41      5.64 o
   5   4   7       20.48       17.04      1.31 o
   6   4   7      678.79      685.75      9.00 o
   7   4   7      109.67      116.13      3.10 o
   8   4   7      266.55      266.12      4.51 o
   9   4   7       12.00       10.48      2.01 o
  10   4   7        3.62        2.41      1.52 o
  11   4   7       22.74       19.16      2.36 o
  12   4   7        1.68       -0.06      1.65 o
  13   4   7       21.11       18.36      3.43 o
 -17   5   7       29.64       28.06      4.65 o
 -16   5   7        8.28        8.33      2.02 o
 -15   5   7        9.24        4.48      1.66 o
 -14   5   7        5.36        4.96      2.06 o
 -13   5   7       41.71       39.82      2.75 o
 -12   5   7      271.37      262.67      5.77 o
 -11   5   7       46.41       48.16      2.11 o
 -10   5   7       25.78       21.48      1.35 o
  -9   5   7        9.96        9.53      0.96 o
  -8   5   7       62.03       54.11      1.90 o
  -7   5   7       61.79       48.94      1.68 o
  -6   5   7      329.93      292.30      4.97 o
  -5   5   7       42.57       48.45      2.07 o
  -4   5   7      260.87      247.79     10.20 o
  -3   5   7      844.78      821.37     14.17 o
  -2   5   7      472.04      491.23     10.04 o
  -1   5   7      259.02      254.05      5.90 o
   0   5   7      120.51      114.80      3.13 o
   1   5   7      149.12      144.14      3.64 o
   2   5   7      215.53      221.45      4.92 o
   3   5   7      312.80      321.04      7.86 o
   4   5   7        6.03        6.19      0.94 o
   5   5   7      480.31      461.72      7.32 o
   6   5   7      156.33      144.91      3.79 o
   7   5   7      222.34      212.44      4.07 o
   8   5   7       45.96       41.87      1.76 o
   9   5   7       84.98       86.64      2.83 o
  10   5   7       95.41       95.36      3.51 o
  11   5   7       84.37       91.43      3.96 o
  12   5   7       28.97       30.36      2.67 o
  13   5   7       22.59       27.50      4.98 o
 -16   6   7        7.59        7.81      3.89 o
 -15   6   7        8.31        9.42      3.02 o
 -14   6   7       66.69       68.49      5.33 o
 -13   6   7      148.26      149.48      4.53 o
 -12   6   7       58.51       50.35      6.22 o
 -11   6   7       45.06       47.60      2.11 o
 -10   6   7       28.64       30.90      2.48 o
  -9   6   7      220.54      221.61      5.60 o
  -8   6   7      203.12      188.87      4.91 o
  -7   6   7       68.85       61.23      3.62 o
  -6   6   7      986.67      925.52     16.17 o
  -5   6   7       42.38       37.50      1.99 o
  -4   6   7       33.49       36.60      2.43 o
  -3   6   7      641.76      631.26     14.71 o
  -2   6   7      272.25      267.91      6.79 o
  -1   6   7       61.30       58.74      3.05 o
   0   6   7      148.44      162.98      4.36 o
   1   6   7       35.92       39.86      2.06 o
   2   6   7      295.45      293.73      7.95 o
   3   6   7      166.32      148.30      4.68 o
   4   6   7       39.38       39.10      4.53 o
   5   6   7      111.23      109.26      4.25 o
   6   6   7       24.67       23.51      2.40 o
   7   6   7       28.09       25.05      1.97 o
   8   6   7       24.70       26.98      2.05 o
   9   6   7       17.26       15.71      2.53 o
  10   6   7       54.93       54.25      6.96 o
  11   6   7        9.44        7.23      4.17 o
  12   6   7        7.01        6.03      3.55 o
 -16   7   7        2.27        3.83      4.34 o
 -15   7   7       23.08       25.82      4.35 o
 -14   7   7       15.63       14.76      5.49 o
 -13   7   7       40.14       36.53      3.42 o
 -12   7   7       21.61       19.39      2.56 o
 -11   7   7      124.10      122.14      8.49 o
 -10   7   7       41.61       48.76      3.32 o
  -9   7   7       32.58       26.36      2.10 o
  -8   7   7      200.11      176.75      4.80 o
  -7   7   7       96.57       95.18      3.24 o
  -6   7   7      205.55      201.94      4.95 o
  -5   7   7       31.81       27.87      1.80 o
  -4   7   7      200.13      151.17      3.94 o
  -3   7   7       22.67       20.71      1.91 o
  -2   7   7       24.18       16.86      2.57 o
  -1   7   7       32.52       35.95      2.26 o
   0   7   7      113.90      110.12      3.17 o
   1   7   7       65.34       58.93      2.31 o
   2   7   7      455.72      475.82     10.52 o
   3   7   7      175.34      155.88      4.87 o
   4   7   7       47.14       48.60      3.05 o
   5   7   7       58.52       56.82      3.70 o
   6   7   7        3.81        3.56      1.31 o
   7   7   7      102.00      124.10      4.50 o
   8   7   7       14.38       16.18      2.15 o
   9   7   7       49.36       56.48      8.58 o
  10   7   7       15.51       13.47      4.73 o
  11   7   7       17.78        9.32      4.55 o
 -16   8   7        2.42        0.86      3.72 o
 -15   8   7       52.51       50.01      7.04 o
 -14   8   7       45.79       42.44      5.72 o
 -13   8   7       56.48       62.19      5.64 o
 -12   8   7       35.87       33.91      3.21 o
 -11   8   7       79.77       85.27      6.75 o
 -10   8   7       99.34      103.97      4.38 o
  -9   8   7        2.71        4.43      1.47 o
  -8   8   7      170.74      158.46      4.54 o
  -7   8   7      167.54      160.18      4.46 o
  -6   8   7     1142.77     1012.59     17.64 o
  -5   8   7      471.95      468.37      9.18 o
  -4   8   7       33.66       33.03      2.59 o
  -3   8   7      123.75      122.36      3.45 o
  -2   8   7      124.67      125.54      3.46 o
  -1   8   7       76.38       72.40      2.55 o
   0   8   7      216.85      186.09      4.51 o
   1   8   7       75.16       66.91      3.81 o
   2   8   7      572.08      528.00     11.52 o
   3   8   7      119.31       96.16      3.81 o
   4   8   7      210.79      217.60      8.79 o
   5   8   7      309.59      301.66      8.11 o
   6   8   7       82.61       88.62      3.79 o
   7   8   7        6.46        2.83      1.55 o
   8   8   7        2.04        0.55      1.44 o
   9   8   7       61.25       65.30      4.00 o
  10   8   7       69.41       68.53      7.82 o
  11   8   7        7.29        7.79      4.17 o
  12   8   7       31.82       38.19      7.11 o
 -15   9   7       23.09       18.32      5.13 o
 -14   9   7      198.06      211.70      8.77 o
 -13   9   7       55.92       55.66      4.23 o
 -12   9   7       66.24       68.71      4.43 o
 -11   9   7       24.02       28.28      2.88 o
 -10   9   7      134.72      136.94      5.13 o
  -9   9   7       24.72       26.10      4.26 o
  -8   9   7      248.90      248.24     10.62 o
  -7   9   7      283.89      268.28      6.32 o
  -6   9   7      100.57       99.48      3.39 o
  -5   9   7      172.13      157.94      4.27 o
  -4   9   7      128.95      119.87      3.55 o
  -3   9   7      279.43      243.17      5.52 o
  -2   9   7      230.76      204.70      4.85 o
  -1   9   7      471.90      409.34      8.15 o
   0   9   7       77.83       70.80      2.95 o
   1   9   7       82.85       67.58      3.47 o
   2   9   7      211.77      196.55      5.67 o
   3   9   7      132.95      128.14      4.48 o
   4   9   7      183.97      180.51      5.70 o
   5   9   7       99.68      110.18      6.23 o
   6   9   7        6.09        7.86      2.18 o
   7   9   7      153.26      150.05      5.19 o
   8   9   7        6.98        8.47      1.89 o
   9   9   7      105.28      102.13      4.69 o
  10   9   7       27.18       25.14      4.98 o
  11   9   7       23.17       24.94      5.66 o
 -14  10   7        8.84        8.79      2.93 o
 -13  10   7       89.88       93.53      5.61 o
 -12  10   7       88.86       94.80      6.88 o
 -11  10   7      275.28      285.16     12.61 o
 -10  10   7      114.02      116.10      4.82 o
  -9  10   7       27.93       23.80      2.47 o
  -8  10   7       24.71       28.28      2.49 o
  -7  10   7       14.94       14.14      2.69 o
  -6  10   7      101.19       99.20      3.69 o
  -5  10   7       35.44       31.86      2.06 o
  -4  10   7      268.15      241.76      5.64 o
  -3  10   7      138.55      132.38      5.23 o
  -2  10   7       30.97       33.50      2.02 o
  -1  10   7      173.89      161.16      4.25 o
   0  10   7      101.36      104.71      3.70 o
   1  10   7      121.38      113.37      3.98 o
   2  10   7        5.54        8.38      1.47 o
   3  10   7       91.37       96.02      3.93 o
   4  10   7       22.31       24.60      2.40 o
   5  10   7       27.96       25.33      2.36 o
   6  10   7       55.49       56.58      3.48 o
   7  10   7      140.62      134.35      5.02 o
   8  10   7       95.14       99.88      6.15 o
   9  10   7       23.07       21.85      2.75 o
  10  10   7       11.75        7.45      2.77 o
 -14  11   7       60.83       67.39      5.60 o
 -13  11   7       29.16       39.62      4.22 o
 -12  11   7       72.07       78.26      5.47 o
 -11  11   7        5.72        5.47      1.99 o
 -10  11   7        7.61        5.47      1.80 o
  -9  11   7        9.23        7.64      1.76 o
  -8  11   7       19.48       18.98      2.19 o
  -7  11   7       29.81       28.22      2.41 o
  -6  11   7      170.93      161.45      9.80 o
  -5  11   7       27.91       25.11      2.46 o
  -4  11   7       59.86       52.21      2.48 o
  -3  11   7       28.17       29.61      1.98 o
  -2  11   7        8.68        7.01      1.22 o
  -1  11   7       66.22       59.51      2.84 o
   0  11   7       63.26       56.26      2.85 o
   1  11   7      169.95      172.43      5.21 o
   2  11   7       17.38       20.95      2.11 o
   3  11   7      159.25      163.91      5.38 o
   4  11   7       75.17       81.09      5.72 o
   5  11   7      193.92      193.40      7.82 o
   6  11   7       10.67       11.11      2.01 o
   7  11   7       23.04       19.73      2.50 o
   8  11   7       64.82       61.36      4.02 o
   9  11   7       15.47       14.81      3.08 o
  10  11   7       18.71       22.74      4.91 o
 -13  12   7        5.96        4.87      2.46 o
 -12  12   7       12.02       11.22      2.68 o
 -11  12   7       13.24       13.15      2.61 o
 -10  12   7      135.52      143.08      5.58 o
  -9  12   7       95.15       94.99      4.36 o
  -8  12   7       76.83       71.63      3.60 o
  -7  12   7       17.93       19.01      4.23 o
  -6  12   7       47.53       41.55      2.72 o
  -5  12   7       16.77       17.38      1.74 o
  -4  12   7      107.74      104.20      3.47 o
  -3  12   7        1.13       -0.15      0.92 o
  -2  12   7        4.91        4.67      1.20 o
  -1  12   7       32.57       34.96      2.41 o
   0  12   7       76.94       77.80      3.74 o
   1  12   7       65.06       71.01      3.39 o
   2  12   7       56.92       54.31      3.17 o
   3  12   7        8.17       11.76      1.85 o
   4  12   7       37.84       36.87      2.80 o
   5  12   7      166.62      164.40      5.42 o
   6  12   7        6.84        3.28      1.75 o
   7  12   7        3.31        2.72      2.02 o
   8  12   7        5.43        5.88      2.44 o
   9  12   7       31.87       32.45      3.99 o
 -12  13   7       52.04       59.64      4.90 o
 -11  13   7       92.00      101.44      5.40 o
 -10  13   7       25.87       28.14      5.27 o
  -9  13   7       64.96       68.05      3.77 o
  -8  13   7        1.27        2.02      1.45 o
  -7  13   7       46.95       45.52      3.06 o
  -6  13   7       73.79       66.07      3.30 o
  -5  13   7      312.45      324.88      7.42 o
  -4  13   7       33.49       37.51      2.30 o
  -3  13   7        5.61        5.05      1.26 o
  -2  13   7       90.72       89.21      4.94 o
  -1  13   7       32.45       32.30      2.40 o
   0  13   7       34.61       30.11      2.39 o
   1  13   7      110.23      107.86      4.13 o
   2  13   7       62.52       60.91      3.33 o
   3  13   7        2.14        4.05      1.50 o
   4  13   7      149.91      150.75      5.13 o
   5  13   7       16.12       15.98      2.24 o
   6  13   7       10.75       10.64      2.43 o
   7  13   7       30.92       23.59      3.26 o
   8  13   7       55.32       65.46      5.64 o
 -11  14   7      137.24      135.96      6.28 o
 -10  14   7        5.55        8.37      2.29 o
  -9  14   7       96.26      102.82      8.70 o
  -8  14   7       51.67       47.87      3.66 o
  -7  14   7        4.56        2.56      2.04 o
  -6  14   7        6.39        6.62      1.58 o
  -5  14   7       22.11       25.23      2.65 o
  -4  14   7       25.35       24.29      2.04 o
  -3  14   7      142.33      147.21      4.76 o
  -2  14   7      211.85      231.26      6.32 o
  -1  14   7       50.82       47.78      2.87 o
   0  14   7       53.21       55.57      3.08 o
   1  14   7       41.68       41.65      2.75 o
   2  14   7        6.29        8.68      1.67 o
   3  14   7       12.63       12.44      2.51 o
   4  14   7        7.20        6.36      2.06 o
   5  14   7       61.86       53.88      5.07 o
   6  14   7       90.58       95.22      7.77 o
   7  14   7       29.21       33.43      3.75 o
  -9  15   7       39.12       44.41      3.69 o
  -8  15   7        0.19       -1.44      1.44 o
  -7  15   7       15.95       21.21      2.50 o
  -6  15   7       16.16       14.58      1.98 o
  -5  15   7        1.57        1.51      1.32 o
  -4  15   7       20.86       18.39      2.14 o
  -3  15   7       27.68       24.96      2.23 o
  -2  15   7        2.18        3.44      1.38 o
  -1  15   7       28.88       27.96      2.39 o
   0  15   7       57.34       60.69      4.38 o
   1  15   7        5.76        7.44      2.51 o
   2  15   7       21.51       21.92      2.61 o
   3  15   7       17.08       16.72      2.49 o
   4  15   7       17.82       17.04      2.62 o
   5  15   7       13.77       18.21      3.81 o
  -7  16   7       38.31       38.27      3.23 o
  -6  16   7        3.12        2.01      2.00 o
  -5  16   7        2.35        1.08      1.47 o
  -4  16   7       22.88       23.60      2.41 o
  -3  16   7        0.23       -1.31      1.31 o
  -2  16   7       91.48       97.00      4.23 o
  -1  16   7       20.78       21.08      2.39 o
   0  16   7      157.95      165.03      5.88 o
   1  16   7       18.38       17.43      2.42 o
   2  16   7       16.51       12.47      2.23 o
   3  16   7       13.74       13.84      2.50 o
  -2  17   7        0.45       -1.95      1.95 o
 -17   0   8       43.53       44.85      3.58 o
 -16   0   8        0.54       -0.74      1.55 o
 -15   0   8        5.00        5.60      1.81 o
 -14   0   8       22.22       21.17      2.38 o
 -13   0   8        0.49        2.16      1.23 o
 -12   0   8        5.30        3.82      1.29 o
 -11   0   8       32.83       33.47      2.28 o
 -10   0   8       41.90       50.44      2.44 o
  -9   0   8      108.51      102.28      2.94 o
  -8   0   8      113.56      125.84      3.14 o
  -7   0   8      166.72      184.39      3.95 o
  -6   0   8        0.02        0.33      0.61 o
  -5   0   8       20.18       31.98      1.71 o
  -4   0   8      911.68      946.45     16.27 o
  -3   0   8      642.95      666.71     11.85 o
  -2   0   8      329.98      386.84     10.73 o
  -1   0   8      147.65      119.50      3.04 o
   0   0   8        0.82        0.57      0.55 o
   1   0   8      132.49      120.87      3.15 o
   2   0   8       81.85       92.11      2.76 o
   3   0   8      375.12      412.53     10.06 o
   4   0   8     1087.49     1049.23     15.89 o
   5   0   8      113.53      120.10      4.07 o
   6   0   8       55.50       55.93      2.94 o
   7   0   8       22.94       27.44      2.57 o
   8   0   8      174.96      171.18      5.56 o
   9   0   8      500.19      495.25     11.79 o
  10   0   8        9.17        7.93      1.91 o
  11   0   8      107.44      104.12      4.63 o
  12   0   8      140.53      138.17      5.52 o
  13   0   8      140.17      136.38      5.54 o
 -17   1   8       30.16       29.84      2.11 o
 -16   1   8        7.45        7.07      1.37 o
 -15   1   8        0.33       -1.02      1.02 o
 -14   1   8       10.13        9.66      1.27 o
 -13   1   8       46.81       43.26      1.95 o
 -12   1   8       68.32       66.33      2.10 o
 -11   1   8        0.10        0.18      0.73 o
 -10   1   8       66.25       60.89      1.74 o
  -9   1   8      225.65      220.00      3.50 o
  -8   1   8      168.30      174.79      3.36 o
  -7   1   8      328.76      324.45      4.56 o
  -6   1   8       24.04       20.75      0.98 o
  -5   1   8      178.53      159.45      2.64 o
  -4   1   8      322.83      328.84      4.51 o
  -3   1   8      442.06      486.95      5.52 o
  -2   1   8      132.19      126.34      2.02 o
  -1   1   8       88.40       96.83      1.71 o
   0   1   8      315.08      364.13      4.33 o
   1   1   8      815.61      858.11      8.30 o
   2   1   8      243.51      224.30      2.59 o
   3   1   8      781.85      757.47      7.52 o
   4   1   8      160.51      163.54      2.53 o
   5   1   8     1278.13     1273.96     14.26 o
   6   1   8       49.07       45.64      1.97 o
   7   1   8        1.10        2.24      0.91 o
   8   1   8      320.53      308.68      5.74 o
   9   1   8      145.76      147.74      4.78 o
  10   1   8       18.23       15.44      1.57 o
  11   1   8       33.77       34.56      2.18 o
  12   1   8       42.78       42.03      2.47 o
  13   1   8       38.26       37.10      3.25 o
 -17   2   8        2.23       -0.01      1.54 o
 -16   2   8       75.51       77.59      2.86 o
 -15   2   8      115.36      119.23      3.68 o
 -14   2   8        5.82        4.94      1.13 o
 -13   2   8        9.51        7.23      1.12 o
 -12   2   8       16.67       15.39      1.21 o
 -11   2   8      256.49      253.00      4.05 o
 -10   2   8       25.51       25.92      1.37 o
  -9   2   8       14.71       12.39      1.07 o
  -8   2   8      402.77      388.16      4.91 o
  -7   2   8       92.09      120.77      2.33 o
  -6   2   8       81.75       85.99      1.93 o
  -5   2   8      632.92      658.71      7.87 o
  -4   2   8      459.87      410.14      5.09 o
  -3   2   8     1089.24     1202.70     12.69 o
  -2   2   8      187.41      214.79      3.14 o
  -1   2   8      225.77      250.27      3.55 o
   0   2   8      463.76      497.38      7.83 o
   1   2   8      245.33      232.21      3.80 o
   2   2   8       38.54       40.21      1.85 o
   3   2   8      178.78      181.09      2.76 o
   4   2   8      783.50      763.80      8.91 o
   5   2   8      315.28      306.40      4.28 o
   6   2   8      359.58      334.65      4.94 o
   7   2   8      167.09      187.35      5.18 o
   8   2   8      128.36      138.79      3.42 o
   9   2   8       72.61       73.83      2.58 o
  10   2   8       12.02       13.19      1.53 o
  11   2   8      247.71      252.85      5.31 o
  12   2   8       60.04       60.16      3.21 o
  13   2   8        8.08        7.34      1.85 o
 -17   3   8       70.26       65.96      3.62 o
 -16   3   8       42.92       48.32      5.21 o
 -15   3   8       60.91       61.84      3.48 o
 -14   3   8       12.05       11.66      1.32 o
 -13   3   8       16.25       13.23      1.34 o
 -12   3   8       37.78       33.46      1.59 o
 -11   3   8      169.44      156.18      2.91 o
 -10   3   8       11.61       12.91      0.95 o
  -9   3   8      390.67      389.68      4.99 o
  -8   3   8      145.43      138.67      2.34 o
  -7   3   8       85.60       91.44      1.99 o
  -6   3   8      985.04      965.73     11.79 o
  -5   3   8      126.71      129.11      2.23 o
  -4   3   8       75.46       85.67      1.68 o
  -3   3   8      891.96      975.64     10.75 o
  -2   3   8      288.93      282.15      3.52 o
  -1   3   8      310.38      337.92      4.09 o
   0   3   8      247.90      262.07      3.35 o
   1   3   8      168.46      171.61      2.74 o
   2   3   8      472.15      472.23      6.05 o
   3   3   8      582.94      552.06      6.29 o
   4   3   8       44.87       49.78      1.47 o
   5   3   8      174.47      169.78      2.52 o
   6   3   8       84.80       85.36      2.03 o
   7   3   8        4.19        4.11      1.03 o
   8   3   8      112.22      120.46      3.05 o
   9   3   8       42.96       44.12      2.13 o
  10   3   8       60.89       60.15      2.53 o
  11   3   8        7.14        7.04      1.27 o
  12   3   8      101.00       95.83      3.84 o
  13   3   8       31.36       28.19      2.55 o
 -17   4   8       22.11       17.13      2.60 o
 -16   4   8        2.40        2.03      1.75 o
 -15   4   8       46.13       48.28      3.23 o
 -14   4   8       26.92       25.38      3.83 o
 -13   4   8       63.19       65.93      4.50 o
 -12   4   8       12.58       12.23      1.55 o
 -11   4   8        1.63        1.50      0.93 o
 -10   4   8      399.91      380.96      5.27 o
  -9   4   8      827.89      785.43      9.51 o
  -8   4   8       69.39       73.72      2.26 o
  -7   4   8      776.92      712.49      8.54 o
  -6   4   8       50.95       51.23      1.58 o
  -5   4   8      133.92      126.97      2.50 o
  -4   4   8      299.58      304.80      6.37 o
  -3   4   8      283.57      307.07      3.82 o
  -2   4   8      538.46      579.90      6.62 o
  -1   4   8      546.28      563.59      6.23 o
   0   4   8        8.69        9.48      0.57 o
   1   4   8      979.61     1004.50     10.62 o
   2   4   8      902.09      902.91     10.95 o
   3   4   8       94.45       85.14      2.22 o
   4   4   8       31.85       29.70      2.02 o
   5   4   8      164.76      153.48      2.66 o
   6   4   8        1.50        0.89      0.62 o
   7   4   8       56.42       61.30      1.81 o
   8   4   8       14.14       14.26      1.08 o
   9   4   8       12.52       12.53      1.97 o
  10   4   8      216.37      223.59      6.78 o
  11   4   8       18.96       19.06      2.75 o
  12   4   8        5.43        5.16      1.94 o
 -17   5   8       27.01       25.56      2.69 o
 -16   5   8       21.01       19.21      4.95 o
 -15   5   8       14.02       13.51      2.01 o
 -14   5   8       85.57       84.68      4.69 o
 -13   5   8      155.07      160.69      4.40 o
 -12   5   8       19.46       17.40      1.75 o
 -11   5   8      100.03      103.64      2.72 o
 -10   5   8       24.46       28.59      1.59 o
  -9   5   8       34.57       33.19      1.54 o
  -8   5   8      164.86      170.58      3.67 o
  -7   5   8      513.67      469.41      7.60 o
  -6   5   8        3.56        2.51      0.65 o
  -5   5   8      250.39      254.40      4.44 o
  -4   5   8     1092.15     1105.22     18.78 o
  -3   5   8      370.84      379.34     10.73 o
  -2   5   8      218.22      246.26     10.20 o
  -1   5   8      535.71      536.96     11.06 o
   0   5   8      158.69      144.82      7.53 o
   1   5   8       13.41       12.39      1.25 o
   2   5   8      814.99      779.96     15.88 o
   3   5   8       27.00       26.57      1.35 o
   4   5   8      464.76      433.72      6.95 o
   5   5   8      173.29      156.95      3.61 o
   6   5   8      104.62      102.13      2.72 o
   7   5   8       30.70       27.64      1.57 o
   8   5   8       22.61       21.01      1.62 o
   9   5   8       27.59       26.92      2.36 o
  10   5   8       65.77       67.48      3.47 o
  11   5   8       80.21       86.69      6.31 o
  12   5   8        0.79        2.53      3.28 o
 -16   6   8       15.50       13.35      4.00 o
 -15   6   8       56.45       59.09      6.06 o
 -14   6   8       37.14       35.89      4.01 o
 -13   6   8       57.05       58.12      2.80 o
 -12   6   8      420.15      419.31     11.44 o
 -11   6   8      125.42      114.33      3.37 o
 -10   6   8       83.91       83.63      2.38 o
  -9   6   8        7.00        9.94      1.53 o
  -8   6   8       91.77       92.68      3.32 o
  -7   6   8       59.50       55.03      2.56 o
  -6   6   8      402.22      376.51      7.78 o
  -5   6   8      186.80      187.73      5.60 o
  -4   6   8      139.33      146.65      5.23 o
  -3   6   8      733.70      735.32     13.15 o
  -2   6   8      107.59       99.26      4.89 o
  -1   6   8      206.19      176.30      4.78 o
   0   6   8      168.71      172.38      4.30 o
   1   6   8      880.12      807.15     14.24 o
   2   6   8        1.44        3.42      1.21 o
   3   6   8      432.93      406.18      9.60 o
   4   6   8      234.97      216.28      6.36 o
   5   6   8        6.02        4.54      1.19 o
   6   6   8       24.09       20.44      2.27 o
   7   6   8      150.13      150.04      4.15 o
   8   6   8       12.70       12.65      2.34 o
   9   6   8      140.55      131.53      5.89 o
  10   6   8       55.83       55.03      7.09 o
  11   6   8       12.44       11.85      3.92 o
  12   6   8        4.17        3.00      3.43 o
 -16   7   8       55.67       69.14      8.73 o
 -15   7   8       11.45       14.72      4.76 o
 -14   7   8       53.07       47.84      5.26 o
 -13   7   8       49.63       58.92     11.74 o
 -12   7   8      156.90      158.62      7.12 o
 -11   7   8      320.99      340.38     13.50 o
 -10   7   8       22.99       19.88      2.27 o
  -9   7   8       94.57       84.50      3.38 o
  -8   7   8      160.17      140.85      4.27 o
  -7   7   8      295.90      263.34      6.18 o
  -6   7   8      428.77      378.15      7.89 o
  -5   7   8      673.09      601.72     11.28 o
  -4   7   8     1220.63     1076.53     19.14 o
  -3   7   8      271.15      229.36      5.32 o
  -2   7   8       26.17       22.47      2.07 o
  -1   7   8      150.19      154.26      5.10 o
   0   7   8      145.84      151.33      5.78 o
   1   7   8       68.66       58.44      3.45 o
   2   7   8       37.68       36.22      2.62 o
   3   7   8      362.95      341.67      8.50 o
   4   7   8       72.05       67.98      3.41 o
   5   7   8      103.91      107.49      4.60 o
   6   7   8      143.64      144.07      5.36 o
   7   7   8      139.69      149.56      5.11 o
   8   7   8       32.59       30.06      2.77 o
   9   7   8       74.06       79.04      4.80 o
  10   7   8       52.39       54.87      6.01 o
  11   7   8        8.84        9.14      4.52 o
 -15   8   8       38.34       46.40      7.05 o
 -14   8   8       31.84       37.93      9.68 o
 -13   8   8       20.66       22.69      2.96 o
 -12   8   8       47.67       48.17      3.74 o
 -11   8   8       37.15       38.54      3.29 o
 -10   8   8       26.32       23.15      3.08 o
  -9   8   8       86.81       86.42      3.50 o
  -8   8   8       41.84       43.36      3.72 o
  -7   8   8      437.24      407.32      8.58 o
  -6   8   8      146.15      128.01      4.86 o
  -5   8   8      462.91      449.85      9.05 o
  -4   8   8       78.18       74.05      2.81 o
  -3   8   8      249.68      259.78      5.86 o
  -2   8   8      265.66      249.22      5.70 o
  -1   8   8      103.83      108.39      3.83 o
   0   8   8       16.61       11.84      1.87 o
   1   8   8     1110.68     1049.99     20.71 o
   2   8   8      265.16      272.24      7.26 o
   3   8   8      126.05      118.21      4.43 o
   4   8   8       85.26       88.33      4.86 o
   5   8   8       41.99       39.46      3.09 o
   6   8   8       54.39       49.66      5.26 o
   7   8   8      139.81      147.37      5.16 o
   8   8   8       83.09       91.84      5.32 o
   9   8   8       21.33       23.03      3.55 o
  10   8   8        4.19        0.81      3.28 o
  11   8   8       10.93       15.82      5.14 o
 -15   9   8       54.26       57.79      7.78 o
 -14   9   8       44.43       50.97      6.92 o
 -13   9   8       57.80       58.94      4.35 o
 -12   9   8       18.85       18.26      2.65 o
 -11   9   8       10.02       11.50      2.18 o
 -10   9   8        4.47        3.40      1.56 o
  -9   9   8      124.73      119.13      6.09 o
  -8   9   8       69.74       62.88      3.04 o
  -7   9   8       34.52       31.00      3.82 o
  -6   9   8        2.07        2.28      1.03 o
  -5   9   8       80.88       84.98      4.82 o
  -4   9   8       78.29       74.76      3.21 o
  -3   9   8      169.70      144.07      4.07 o
  -2   9   8      189.85      196.38      4.92 o
  -1   9   8       59.22       52.11      3.24 o
   0   9   8      239.99      230.75      6.25 o
   1   9   8       60.39       60.14      3.09 o
   2   9   8      216.72      200.52      5.98 o
   3   9   8       14.81       17.77      2.20 o
   4   9   8       20.56       16.37      2.15 o
   5   9   8       62.00       64.17      3.78 o
   6   9   8      199.24      199.61      6.07 o
   7   9   8        0.58       -0.40      1.47 o
   8   9   8       65.42       67.58      6.72 o
   9   9   8       39.49       41.02      4.06 o
  10   9   8       26.42       24.36      5.44 o
 -14  10   8       52.86       62.53      5.38 o
 -13  10   8       20.20       22.39      6.61 o
 -12  10   8      141.79      141.69     10.85 o
 -11  10   8       54.83       62.82      4.15 o
 -10  10   8       43.48       44.11      5.72 o
  -9  10   8      234.01      230.13      9.29 o
  -8  10   8       84.60       90.58      3.58 o
  -7  10   8       62.25       64.76      3.01 o
  -6  10   8      103.45      102.35      4.85 o
  -5  10   8        6.70        6.72      1.28 o
  -4  10   8       21.27       16.71      1.81 o
  -3  10   8      227.24      225.82      5.50 o
  -2  10   8       88.74       83.18      3.08 o
  -1  10   8      125.90      125.95      6.92 o
   0  10   8       58.82       53.61      2.90 o
   1  10   8       96.89      105.88      5.57 o
   2  10   8       25.32       24.65      2.31 o
   3  10   8        9.11       10.55      1.77 o
   4  10   8       18.49       17.80      2.25 o
   5  10   8       19.71       22.38      2.34 o
   6  10   8       57.90       56.49      3.63 o
   7  10   8      131.08      125.77      6.08 o
   8  10   8        1.68        1.12      1.73 o
   9  10   8      162.96      178.29      8.10 o
  10  10   8       15.86       21.54      3.70 o
 -14  11   8       59.86       60.63      5.40 o
 -13  11   8       57.76       53.44      4.88 o
 -12  11   8       16.94       14.72      2.86 o
 -11  11   8       63.29       64.66      5.55 o
 -10  11   8       14.64       12.40      2.19 o
  -9  11   8        9.03        9.65      1.94 o
  -8  11   8       20.14       24.23      2.44 o
  -7  11   8       72.00       71.52      3.65 o
  -6  11   8       38.05       28.10      2.17 o
  -5  11   8       16.01       18.97      1.81 o
  -4  11   8       73.40       70.86      3.01 o
  -3  11   8       94.27       86.71      3.23 o
  -2  11   8      198.60      200.78      5.17 o
  -1  11   8        3.54        4.51      1.32 o
   0  11   8       20.48       25.58      2.26 o
   1  11   8       42.09       41.35      3.85 o
   2  11   8       33.69       32.92      2.64 o
   3  11   8       30.15       29.55      2.64 o
   4  11   8       23.90       23.24      2.53 o
   5  11   8       24.92       28.79      2.70 o
   6  11   8      363.67      363.82     11.66 o
   7  11   8      100.93      110.11      5.06 o
   8  11   8        8.58        4.18      2.46 o
   9  11   8        8.86        6.86      2.73 o
 -13  12   8       83.32       97.55      6.08 o
 -12  12   8        2.13        1.95      2.09 o
 -11  12   8        2.77        3.10      1.99 o
 -10  12   8        9.13        8.38      2.07 o
  -9  12   8       47.15       41.23      3.22 o
  -8  12   8       40.90       42.77      3.99 o
  -7  12   8       21.55       23.18      3.67 o
  -6  12   8       55.60       56.68      2.97 o
  -5  12   8      120.34      117.44      3.92 o
  -4  12   8       52.80       50.98      2.68 o
  -3  12   8       61.93       64.87      3.07 o
  -2  12   8      179.53      170.27      7.91 o
  -1  12   8       53.49       52.80      2.97 o
   0  12   8       26.39       27.14      2.41 o
   1  12   8       36.13       37.50      2.81 o
   2  12   8       60.94       64.98      3.51 o
   3  12   8      213.29      215.85      6.71 o
   4  12   8        2.84        4.55      1.59 o
   5  12   8       57.34       57.18      3.93 o
   6  12   8       94.29      110.78      5.74 o
   7  12   8       54.06       50.50      7.00 o
   8  12   8        7.02        4.29      4.12 o
 -12  13   8       51.69       52.04      6.70 o
 -11  13   8       23.62       25.22      3.24 o
 -10  13   8       13.54       12.43      2.49 o
  -9  13   8       10.70        8.07      2.52 o
  -8  13   8       81.76       82.00      3.98 o
  -7  13   8       15.80       13.64      1.99 o
  -6  13   8       53.86       55.47      4.36 o
  -5  13   8       34.91       28.99      2.29 o
  -4  13   8       10.06       10.51      1.58 o
  -3  13   8       47.26       49.58      2.92 o
  -2  13   8      183.05      183.18      5.58 o
  -1  13   8      124.84      126.96      4.58 o
   0  13   8       17.80       16.40      2.30 o
   1  13   8      106.78      108.67      4.37 o
   2  13   8       93.75       93.16      4.24 o
   3  13   8       43.50       48.42      3.20 o
   4  13   8       67.68       75.27      5.99 o
   5  13   8       26.49       24.66      3.43 o
   6  13   8       34.32       28.89      3.51 o
   7  13   8       57.23       64.17      5.05 o
 -10  14   8       36.64       33.65      3.50 o
  -9  14   8        1.44        0.70      1.74 o
  -8  14   8       45.90       41.75      3.46 o
  -7  14   8       14.23       13.84      2.84 o
  -6  14   8       51.44       50.05      3.42 o
  -5  14   8       25.06       32.09      2.46 o
  -4  14   8        0.79        1.46      1.30 o
  -3  14   8       23.47       19.36      2.12 o
  -2  14   8       61.24       67.93      3.95 o
  -1  14   8      139.64      156.96      5.22 o
   0  14   8       25.90       23.35      2.37 o
   1  14   8       50.08       53.11      3.45 o
   2  14   8       31.37       29.73      3.37 o
   3  14   8       14.77       11.99      3.67 o
   4  14   8       18.49       22.02      2.99 o
   5  14   8       69.11       67.21      4.83 o
   6  14   8        3.07        0.98      1.97 o
  -9  15   8       96.73      100.25      5.83 o
  -8  15   8       17.68       13.60      2.37 o
  -7  15   8       11.49       11.94      2.12 o
  -6  15   8       11.23       11.20      2.01 o
  -5  15   8       31.51       33.22      3.01 o
  -4  15   8        0.04       -0.05      1.24 o
  -3  15   8        2.32        2.70      1.44 o
  -2  15   8        2.00        4.01      1.48 o
  -1  15   8       29.42       32.68      3.37 o
   0  15   8      101.41      114.38      4.94 o
   1  15   8       26.17       22.27      2.72 o
   2  15   8       58.84       59.23      4.12 o
   3  15   8       48.17       42.72      6.94 o
   4  15   8       62.81       77.59      4.66 o
  -6  16   8       35.68       38.47      3.17 o
  -5  16   8        2.55        1.73      1.57 o
  -4  16   8       20.03       22.64      2.49 o
  -3  16   8       17.83       14.50      2.12 o
  -2  16   8       16.68       14.08      2.16 o
  -1  16   8       42.99       47.46      3.50 o
   0  16   8        4.37        6.45      1.97 o
   1  16   8       51.19       63.79      3.89 o
   2  16   8       35.61       29.83      3.18 o
 -17   0   9      191.30      188.92     13.55 o
 -16   0   9        9.83       10.77      2.14 o
 -15   0   9       43.55       43.10      3.28 o
 -14   0   9       10.53        8.72      1.70 o
 -13   0   9        2.09        2.73      1.29 o
 -12   0   9       55.18       51.87      2.92 o
 -11   0   9       92.79       90.37      3.34 o
 -10   0   9      133.00      133.13      3.98 o
  -9   0   9        2.73        3.33      1.02 o
  -8   0   9       89.83       96.32      4.72 o
  -7   0   9      124.95      123.42      3.10 o
  -6   0   9        4.73        7.09      1.05 o
  -5   0   9      312.77      307.97      7.11 o
  -4   0   9      393.20      389.56      7.63 o
  -3   0   9      760.68      758.46     13.43 o
  -2   0   9       37.18       46.58      1.88 o
  -1   0   9      160.17      181.79      4.23 o
   0   0   9      173.27      169.43      4.05 o
   1   0   9      352.08      364.85      7.32 o
   2   0   9        0.02        0.11      0.65 o
   3   0   9        3.94        2.40      0.67 o
   4   0   9      129.28      119.74      3.04 o
   5   0   9      387.88      383.41      9.18 o
   6   0   9      284.15      279.41      7.43 o
   7   0   9      382.93      376.08      9.39 o
   8   0   9       43.47       34.26      2.80 o
   9   0   9        7.93        8.25      2.44 o
  10   0   9       34.96       33.40      2.98 o
  11   0   9      137.03      136.00      6.77 o
  12   0   9        0.00        1.28      1.84 o
 -17   1   9        4.68        6.15      1.44 o
 -16   1   9       26.34       24.54      1.91 o
 -15   1   9       56.57       54.10      3.17 o
 -14   1   9       67.36       65.95      2.61 o
 -13   1   9      138.34      136.03      3.19 o
 -12   1   9       19.48       17.60      1.29 o
 -11   1   9       88.84       88.83      2.33 o
 -10   1   9        6.03        5.09      0.79 o
  -9   1   9       80.18       79.71      1.94 o
  -8   1   9      109.73      105.93      2.19 o
  -7   1   9       36.05       48.24      1.32 o
  -6   1   9      409.67      405.99      5.20 o
  -5   1   9      139.86      129.04      2.52 o
  -4   1   9      401.04      386.14      5.23 o
  -3   1   9      273.27      256.18      3.33 o
  -2   1   9       98.07       82.35      1.47 o
  -1   1   9      612.02      561.41      6.48 o
   0   1   9       56.22       59.51      1.19 o
   1   1   9       88.98       80.58      1.69 o
   2   1   9      165.17      187.59      2.35 o
   3   1   9      483.38      463.07      5.26 o
   4   1   9       15.46       12.10      0.84 o
   5   1   9      764.33      757.63     10.20 o
   6   1   9       27.33       22.13      1.53 o
   7   1   9       43.25       36.67      1.94 o
   8   1   9       21.08       16.08      1.50 o
   9   1   9       45.56       49.30      2.37 o
  10   1   9       75.32       75.31      3.51 o
  11   1   9      146.07      138.21      4.56 o
  12   1   9       23.04       23.37      1.97 o
 -17   2   9       88.57      100.31      4.02 o
 -16   2   9       40.72       42.72      3.17 o
 -15   2   9       65.11       68.52      2.52 o
 -14   2   9       20.12       20.19      1.57 o
 -13   2   9        5.51        4.46      0.96 o
 -12   2   9       13.97       15.90      1.21 o
 -11   2   9      157.16      149.15      3.05 o
 -10   2   9      131.49      132.14      2.98 o
  -9   2   9      341.90      339.15      5.13 o
  -8   2   9      142.77      135.56      2.40 o
  -7   2   9       11.12       11.33      0.80 o
  -6   2   9      155.74      152.62      2.49 o
  -5   2   9      109.26      131.54      2.22 o
  -4   2   9      162.45      183.36      2.76 o
  -3   2   9      148.88      148.18      2.49 o
  -2   2   9       24.32       21.15      0.94 o
  -1   2   9       39.57       34.55      1.17 o
   0   2   9      167.08      167.44      2.77 o
   1   2   9      123.63      113.22      2.91 o
   2   2   9      525.79      550.97      7.03 o
   3   2   9       59.96       54.58      1.44 o
   4   2   9       52.79       53.23      1.66 o
   5   2   9      161.66      151.26      2.96 o
   6   2   9       20.12       20.58      1.32 o
   7   2   9      116.42      111.79      3.04 o
   8   2   9        1.87        1.84      0.96 o
   9   2   9       29.52       27.10      2.14 o
  10   2   9      235.07      227.41      4.99 o
  11   2   9       28.72       22.59      1.85 o
  12   2   9        1.74        1.18      1.26 o
 -17   3   9       20.12       19.52      2.35 o
 -16   3   9      155.19      168.11      7.79 o
 -15   3   9       43.67       39.91      2.62 o
 -14   3   9       24.11       24.30      2.24 o
 -13   3   9       41.80       40.00      2.22 o
 -12   3   9       16.88       17.85      1.27 o
 -11   3   9       63.58       57.39      1.79 o
 -10   3   9      318.24      296.48      4.42 o
  -9   3   9      604.72      598.51      7.42 o
  -8   3   9       40.54       37.97      1.29 o
  -7   3   9      410.29      398.56      4.96 o
  -6   3   9      140.15      153.90      2.64 o
  -5   3   9       81.09       86.98      1.83 o
  -4   3   9      172.62      162.36      2.78 o
  -3   3   9       76.34       72.07      2.03 o
  -2   3   9      128.05      126.80      2.96 o
  -1   3   9     1461.18     1469.41     14.18 o
   0   3   9      404.85      398.40      4.83 o
   1   3   9      153.28      142.29      2.28 o
   2   3   9       95.78       93.39      1.69 o
   3   3   9        1.69        0.48      0.58 o
   4   3   9      106.71      117.37      2.26 o
   5   3   9       11.00       10.34      0.79 o
   6   3   9      159.92      155.05      4.63 o
   7   3   9      105.04       95.03      2.44 o
   8   3   9        1.14        1.22      0.93 o
   9   3   9       92.54       95.88      3.06 o
  10   3   9        8.43       10.13      1.34 o
  11   3   9       24.34       20.14      2.17 o
  12   3   9        3.58        6.93      1.76 o
 -17   4   9       13.30       11.84      2.35 o
 -16   4   9       56.19       51.30      5.45 o
 -15   4   9       23.29       21.95      2.39 o
 -14   4   9        2.30        0.06      1.38 o
 -13   4   9      110.63      113.72      5.41 o
 -12   4   9      139.07      137.07      4.38 o
 -11   4   9      201.25      195.71      4.38 o
 -10   4   9       57.37       56.24      1.54 o
  -9   4   9      156.15      130.16      2.42 o
  -8   4   9        8.44        9.54      0.71 o
  -7   4   9      256.29      251.97      3.67 o
  -6   4   9       52.16       41.68      1.18 o
  -5   4   9      304.95      300.85      4.84 o
  -4   4   9      288.95      307.29      4.31 o
  -3   4   9      184.32      204.97      5.40 o
  -2   4   9      453.87      461.28      5.55 o
  -1   4   9      152.53      159.10      2.35 o
   0   4   9        7.50       10.85      0.73 o
   1   4   9      590.77      568.79      6.50 o
   2   4   9      258.55      231.96      3.67 o
   3   4   9       80.02       77.08      1.99 o
   4   4   9      165.51      161.59      2.76 o
   5   4   9      177.27      166.92      3.93 o
   6   4   9       90.82       83.41      2.76 o
   7   4   9       71.40       66.43      2.00 o
   8   4   9       31.21       28.77      2.11 o
   9   4   9       12.24       12.13      2.03 o
  10   4   9       27.70       32.39      2.86 o
  11   4   9        9.01        8.01      1.98 o
  12   4   9       13.49       12.62      2.51 o
 -17   5   9        6.22       -0.23      1.86 o
 -16   5   9       13.94       15.11      2.26 o
 -15   5   9      115.37      117.48      8.52 o
 -14   5   9        6.48        7.02      1.55 o
 -13   5   9      122.62      115.78      3.67 o
 -12   5   9      141.62      144.81     11.03 o
 -11   5   9       75.13       70.87      2.31 o
 -10   5   9        8.85        9.81      1.47 o
  -9   5   9       20.20       22.01      1.34 o
  -8   5   9      110.50      107.44      2.83 o
  -7   5   9      255.95      264.00      4.93 o
  -6   5   9     1019.15      902.31     20.47 o
  -5   5   9       50.34       61.57      1.83 o
  -4   5   9      374.10      343.65      5.69 o
  -3   5   9     1702.87     1579.39     29.38 o
  -2   5   9      106.56       85.54      4.04 o
  -1   5   9      225.79      263.61      5.86 o
   0   5   9      459.89      418.81     13.37 o
   1   5   9       56.54       51.21      2.29 o
   2   5   9      632.99      613.80     10.32 o
   3   5   9      267.63      251.61      5.14 o
   4   5   9       12.83       14.09      1.15 o
   5   5   9       22.64       23.23      1.43 o
   6   5   9      103.58       98.34      3.68 o
   7   5   9       74.42       74.33      2.62 o
   8   5   9       82.99       76.64      2.68 o
   9   5   9       31.83       30.91      2.54 o
  10   5   9       28.97       21.21      4.16 o
  11   5   9       16.94       12.93      1.99 o
 -16   6   9        2.71        1.84      3.31 o
 -15   6   9       86.67       97.66      6.84 o
 -14   6   9      149.97      154.57      8.06 o
 -13   6   9       92.71       88.23      3.87 o
 -12   6   9       80.79       79.30      2.88 o
 -11   6   9      116.70      109.35      5.12 o
 -10   6   9      171.01      163.16      3.64 o
  -9   6   9      193.26      188.44      3.87 o
  -8   6   9      101.23       81.38      3.19 o
  -7   6   9        7.40        6.40      1.27 o
  -6   6   9      167.02      179.46      4.75 o
  -5   6   9      994.64      906.95     21.04 o
  -4   6   9      948.20      951.76     16.69 o
  -3   6   9      378.72      334.65      7.09 o
  -2   6   9      176.79      172.90      4.48 o
  -1   6   9      507.43      494.61      9.58 o
   0   6   9      286.31      284.13      6.26 o
   1   6   9      862.87      786.78     16.23 o
   2   6   9        5.51        7.05      1.50 o
   3   6   9       86.24       81.76      4.22 o
   4   6   9       10.03        7.36      1.71 o
   5   6   9      129.45      124.15      3.88 o
   6   6   9      133.63      156.29      5.88 o
   7   6   9       68.40       72.22      5.81 o
   8   6   9       82.21       87.49      4.89 o
   9   6   9       68.31       73.20      4.71 o
  11   6   9       26.13       24.81      4.80 o
 -16   7   9       41.82       38.45      6.84 o
 -15   7   9       20.04       29.12      5.75 o
 -14   7   9       38.17       43.46      8.55 o
 -13   7   9      219.84      229.32     14.15 o
 -12   7   9        3.33        1.04      1.83 o
 -11   7   9       75.91       75.54      4.26 o
 -10   7   9       13.35       10.95      1.75 o
  -9   7   9      177.42      157.09      4.77 o
  -8   7   9      175.71      167.69      4.83 o
  -7   7   9      443.87      401.43      8.51 o
  -6   7   9      369.19      365.17     14.97 o
  -5   7   9       50.49       51.95      3.40 o
  -4   7   9      233.52      201.11      6.60 o
  -3   7   9      211.64      188.53      5.99 o
  -2   7   9       94.68       83.67      4.57 o
  -1   7   9      417.88      402.56      8.22 o
   0   7   9       89.84       86.60      3.60 o
   1   7   9      952.96      863.48     17.68 o
   2   7   9      108.59      100.73      4.06 o
   3   7   9      138.58      162.90      5.41 o
   4   7   9       70.38       75.00      4.02 o
   5   7   9       84.96       96.92      4.39 o
   6   7   9       32.37       29.53      2.92 o
   7   7   9      138.69      147.09      5.21 o
   8   7   9       44.08       44.72      3.27 o
   9   7   9       10.55        9.68      3.38 o
  10   7   9       67.71       70.42      8.33 o
 -15   8   9       39.16       38.39      6.47 o
 -14   8   9       25.87       27.49      5.34 o
 -13   8   9        2.56        2.88      1.99 o
 -12   8   9       13.68       13.74      2.45 o
 -11   8   9       18.72       21.46      2.64 o
 -10   8   9       32.77       35.15      3.52 o
  -9   8   9      199.21      202.02      5.62 o
  -8   8   9      153.80      150.16      6.03 o
  -7   8   9      120.41      123.74      4.03 o
  -6   8   9       80.78       68.46      2.90 o
  -5   8   9        1.39        3.45      1.15 o
  -4   8   9       68.83       72.39      2.94 o
  -3   8   9      101.80      112.82      3.92 o
  -2   8   9      257.47      255.43      5.98 o
  -1   8   9      839.80      785.77     14.32 o
   0   8   9      162.00      169.19      5.28 o
   1   8   9      169.74      163.80      8.03 o
   2   8   9       24.99       19.92      2.20 o
   3   8   9       19.05       16.98      2.11 o
   4   8   9       70.71       77.64      3.95 o
   5   8   9       42.24       44.21      3.40 o
   6   8   9        1.32       -0.32      1.47 o
   7   8   9      135.90      140.76      8.68 o
   8   8   9       41.77       43.56      3.45 o
   9   8   9        2.03        1.79      3.37 o
  10   8   9       12.06        5.44      4.18 o
 -15   9   9       19.61       27.69      5.71 o
 -14   9   9        3.01        0.96      3.06 o
 -13   9   9       52.03       56.92      4.37 o
 -12   9   9        2.11        2.23      1.86 o
 -11   9   9        8.51        7.13      1.96 o
 -10   9   9       35.30       32.37      2.96 o
  -9   9   9      163.63      161.50      5.02 o
  -8   9   9        9.71        7.75      1.56 o
  -7   9   9      107.62      103.94      3.71 o
  -6   9   9      135.64      116.84      3.86 o
  -5   9   9       24.68       17.98      1.76 o
  -4   9   9      392.15      352.64      7.65 o
  -3   9   9       47.78       45.03      2.47 o
  -2   9   9        7.32        6.69      1.27 o
  -1   9   9       59.61       61.15      3.10 o
   0   9   9      370.59      379.62      9.27 o
   1   9   9      123.22      126.12      4.52 o
   2   9   9       85.25       90.59      3.96 o
   3   9   9       35.07       35.06      2.91 o
   4   9   9       90.37       90.96      4.25 o
   5   9   9       22.24       24.42      3.92 o
   6   9   9       13.26       11.77      2.10 o
   7   9   9      100.53      107.92      4.73 o
   8   9   9       22.55       23.81      2.80 o
   9   9   9       12.95       14.09      3.15 o
  10   9   9       15.61       10.12      4.34 o
 -14  10   9       85.69      103.21      6.23 o
 -13  10   9       70.88       73.03     14.23 o
 -12  10   9       89.12       88.25      4.76 o
 -11  10   9       32.30       38.29      3.41 o
 -10  10   9       38.00       38.34      3.23 o
  -9  10   9       75.52       68.09      3.75 o
  -8  10   9        1.28        0.20      1.16 o
  -7  10   9       65.26       64.36      4.24 o
  -6  10   9       38.17       33.66      2.41 o
  -5  10   9       28.96       24.12      2.04 o
  -4  10   9      168.20      162.13      6.65 o
  -3  10   9      336.11      327.42      7.35 o
  -2  10   9        1.27       -0.24      1.05 o
  -1  10   9      134.23      138.54      4.72 o
   0  10   9       44.32       38.06      2.77 o
   1  10   9       20.80       17.85      2.07 o
   2  10   9      225.73      228.28      6.80 o
   3  10   9        7.98        9.03      1.83 o
   4  10   9       24.40       20.91      2.63 o
   5  10   9      124.32      138.32      5.47 o
   6  10   9       24.06       22.78      2.55 o
   7  10   9        2.92        2.53      1.82 o
   8  10   9      109.08      108.79      6.25 o
   9  10   9        5.68        6.38      2.84 o
 -13  11   9       68.81       73.85      5.59 o
 -12  11   9        5.01        7.36      2.40 o
 -11  11   9        0.74       -1.28      1.54 o
 -10  11   9      127.92      128.05      5.30 o
  -9  11   9       18.34       19.06      4.76 o
  -8  11   9       18.94       22.89      3.60 o
  -7  11   9       14.85       14.49      1.82 o
  -6  11   9       77.81       81.64      3.42 o
  -5  11   9        6.08        5.42      1.32 o
  -4  11   9      116.99      118.06      3.93 o
  -3  11   9      169.10      161.85      4.70 o
  -2  11   9      274.11      277.66      7.47 o
  -1  11   9       53.14       55.83      3.20 o
   0  11   9       67.91       64.75      3.38 o
   1  11   9       94.88      100.83      4.23 o
   2  11   9       84.57       82.27      4.02 o
   3  11   9       78.41       85.78      4.20 o
   4  11   9       23.81       17.60      2.52 o
   5  11   9      137.09      142.97      5.25 o
   6  11   9       27.54       27.78      2.88 o
   7  11   9      150.68      168.39      7.48 o
   8  11   9       16.54       20.30      3.50 o
 -12  12   9       18.18       14.48      3.92 o
 -11  12   9        7.39       11.27      3.45 o
 -10  12   9       20.47       21.92      4.69 o
  -9  12   9       43.22       38.07      3.23 o
  -8  12   9        9.92        7.81      1.80 o
  -7  12   9        5.16        3.02      1.46 o
  -6  12   9       49.70       54.39      4.08 o
  -5  12   9      198.96      206.26      5.73 o
  -4  12   9        1.39        2.00      1.17 o
  -3  12   9       99.42       98.93      4.99 o
  -2  12   9       51.32       57.08      4.51 o
  -1  12   9       34.58       31.93      2.64 o
   0  12   9      196.36      196.52      6.15 o
   1  12   9       15.75       15.06      3.03 o
   2  12   9       53.56       48.50      3.38 o
   3  12   9       57.01       65.69      3.93 o
   4  12   9      316.76      319.55      8.35 o
   5  12   9       59.82       60.90      4.72 o
   6  12   9       21.74       16.45      3.05 o
   7  12   9       17.82       12.07      2.80 o
 -11  13   9        2.79        5.22      2.17 o
 -10  13   9       91.23       97.73      5.22 o
  -9  13   9       64.66       63.68      6.25 o
  -8  13   9       47.89       49.50      3.51 o
  -7  13   9      108.17      113.68      4.61 o
  -6  13   9       45.77       46.22      2.95 o
  -5  13   9       40.42       35.35      2.59 o
  -4  13   9       55.28       50.75      3.11 o
  -3  13   9       61.58       65.92      3.35 o
  -2  13   9       81.13       76.84      3.71 o
  -1  13   9       20.57       23.68      4.92 o
   0  13   9       37.26       34.08      5.37 o
   1  13   9        8.36        7.65      1.79 o
   2  13   9       25.65       22.15      2.52 o
   3  13   9       25.98       26.52      2.64 o
   4  13   9       80.66       80.75      6.43 o
   5  13   9       94.93       93.37      7.38 o
   6  13   9       74.69       83.28      5.41 o
 -10  14   9       47.70       51.51      4.28 o
  -9  14   9       28.14       22.92      2.96 o
  -8  14   9       24.20       23.91      2.88 o
  -7  14   9       38.02       36.14      3.02 o
  -6  14   9       68.00       68.79      3.63 o
  -5  14   9      142.81      144.83      4.75 o
  -4  14   9       24.36       19.33      2.38 o
  -3  14   9       11.47       11.10      1.90 o
  -2  14   9       48.08       49.78      3.28 o
  -1  14   9      101.95      116.36      7.13 o
   0  14   9       56.78       61.02      3.79 o
   1  14   9       29.53       23.92      3.14 o
   2  14   9       43.71       40.27      3.64 o
   3  14   9        1.40        0.04      1.78 o
   4  14   9       40.00       37.58      3.89 o
   5  14   9       75.10       79.86      5.14 o
  -8  15   9        6.28        6.11      2.03 o
  -7  15   9        4.07        4.52      1.83 o
  -6  15   9       23.02       28.47      2.92 o
  -5  15   9        5.05        1.41      2.34 o
  -4  15   9        7.95        7.96      1.90 o
  -3  15   9       28.56       29.04      2.84 o
  -2  15   9        6.29        6.31      2.33 o
  -1  15   9       26.22       28.23      2.90 o
   0  15   9       51.19       49.67      3.82 o
   1  15   9        1.83        1.73      1.75 o
   2  15   9        2.17        4.48      1.96 o
   3  15   9        2.91        2.49      1.98 o
  -5  16   9        4.10        1.63      1.62 o
  -4  16   9       54.79       54.17      3.77 o
  -3  16   9       24.37       24.98      5.27 o
  -2  16   9       38.87       44.14      3.51 o
  -1  16   9       21.35       19.35      2.68 o
   0  16   9      103.69      100.82      4.97 o
 -17   0  10      117.04      121.53      5.21 o
 -16   0  10       11.83       13.70      2.33 o
 -15   0  10       25.76       30.38      2.86 o
 -14   0  10       10.99        9.73      2.05 o
 -13   0  10        0.33       -0.27      1.18 o
 -12   0  10      239.26      232.98      5.99 o
 -11   0  10      449.18      437.71      9.31 o
 -10   0  10       69.73       64.72      3.30 o
  -9   0  10        1.08       -0.06      0.86 o
  -8   0  10       29.11       20.36      1.64 o
  -7   0  10      138.34      116.92      3.08 o
  -6   0  10      109.82       97.84      2.94 o
  -5   0  10       16.66        8.65      2.41 o
  -4   0  10        0.41        3.91      0.77 o
  -3   0  10       46.87       59.75      2.06 o
  -2   0  10       65.22       75.73      2.55 o
  -1   0  10      253.68      268.94      5.81 o
   0   0  10      851.37      777.92     13.92 o
   1   0  10      882.29      881.37     13.61 o
   2   0  10      325.22      333.04      8.29 o
   3   0  10      479.14      437.01      6.68 o
   4   0  10       41.22       38.49      2.08 o
   5   0  10       95.56       94.76      3.85 o
   6   0  10        6.16        7.68      3.02 o
   7   0  10      154.36      149.46      5.24 o
   8   0  10        0.32        0.56      1.42 o
   9   0  10       57.40       52.38      3.56 o
  10   0  10       79.72       68.26      4.16 o
  11   0  10       29.90       27.60      2.95 o
  12   0  10       16.58       18.44      2.66 o
 -17   1  10       36.89       35.66      2.24 o
 -16   1  10       28.18       28.29      2.02 o
 -15   1  10       11.61        9.11      1.49 o
 -14   1  10       45.18       46.20      2.10 o
 -13   1  10       11.16       11.83      1.33 o
 -12   1  10       42.10       43.73      2.02 o
 -11   1  10       92.17       78.31      2.22 o
 -10   1  10      292.31      288.66      4.72 o
  -9   1  10       54.40       58.76      1.70 o
  -8   1  10       86.58       96.96      2.11 o
  -7   1  10       37.67       34.80      1.35 o
  -6   1  10      143.47      142.14      2.63 o
  -5   1  10       36.04       34.53      1.23 o
  -4   1  10       60.07       66.10      1.38 o
  -3   1  10      299.20      278.19      3.47 o
  -2   1  10       91.84      100.21      1.78 o
  -1   1  10      363.57      352.08      3.95 o
   0   1  10      234.54      232.52      2.90 o
   1   1  10       80.60       77.15      1.43 o
   2   1  10      237.73      219.51      3.30 o
   3   1  10      142.95      142.36      2.98 o
   4   1  10      381.73      359.69      4.85 o
   5   1  10      214.21      202.83      3.79 o
   6   1  10       20.76       20.27      1.53 o
   7   1  10       45.16       41.89      2.12 o
   8   1  10       11.05        8.43      1.65 o
   9   1  10        0.65        2.27      1.16 o
  10   1  10       39.06       40.60      2.73 o
  11   1  10       10.97       10.11      1.54 o
 -17   2  10        5.84        6.78      1.87 o
 -16   2  10        8.10       11.66      1.44 o
 -15   2  10        4.54        3.54      1.15 o
 -14   2  10       19.20       20.07      2.12 o
 -13   2  10       32.41       28.37      1.61 o
 -12   2  10        0.36        1.52      0.82 o
 -11   2  10       88.02       81.50      2.25 o
 -10   2  10        5.19        7.30      0.88 o
  -9   2  10      379.34      317.70      4.66 o
  -8   2  10       25.83       17.25      0.89 o
  -7   2  10      758.93      708.12      7.56 o
  -6   2  10      286.27      286.77      3.58 o
  -5   2  10      385.00      367.71      4.86 o
  -4   2  10      135.23      129.78      2.27 o
  -3   2  10      252.94      248.41      3.72 o
  -2   2  10      219.46      214.75      3.85 o
  -1   2  10      686.72      663.62      8.88 o
   0   2  10       84.98       96.53      1.60 o
   1   2  10       10.69        9.90      0.69 o
   2   2  10       33.55       33.59      1.17 o
   3   2  10      467.60      455.49      5.90 o
   4   2  10      119.38      111.75      2.54 o
   5   2  10      261.75      241.73      3.87 o
   6   2  10       12.38       12.09      1.13 o
   7   2  10        6.18        5.23      1.11 o
   8   2  10       21.68       19.35      2.73 o
   9   2  10      124.91      120.16      3.53 o
  10   2  10       35.09       40.53      2.77 o
  11   2  10       92.59       90.26      3.07 o
 -17   3  10        0.08       -1.52      1.52 o
 -16   3  10       21.83       20.00      2.13 o
 -15   3  10       12.05       13.42      1.79 o
 -14   3  10        2.14        1.14      0.92 o
 -13   3  10       47.73       48.22      1.89 o
 -12   3  10       53.75       48.27      3.06 o
 -11   3  10        6.76        6.48      0.86 o
 -10   3  10       40.65       38.37      1.50 o
  -9   3  10       79.22       76.35      1.80 o
  -8   3  10      992.86      932.44     10.38 o
  -7   3  10      209.16      218.98      3.23 o
  -6   3  10      159.51      132.84      2.27 o
  -5   3  10      241.51      236.57      3.61 o
  -4   3  10      346.93      331.97      4.85 o
  -3   3  10      446.75      422.48      5.58 o
  -2   3  10      585.78      573.82      6.14 o
  -1   3  10      246.53      235.69      3.03 o
   0   3  10      125.56      125.20      2.16 o
   1   3  10      291.34      296.03      3.95 o
   2   3  10       91.10       82.04      1.73 o
   3   3  10       93.69       94.24      1.93 o
   4   3  10      128.24      120.20      2.32 o
   5   3  10       47.80       47.29      1.49 o
   6   3  10       80.42       81.46      2.24 o
   7   3  10       28.13       31.70      2.45 o
   8   3  10       26.17       27.67      1.76 o
   9   3  10       56.59       52.77      2.40 o
  10   3  10       43.71       38.05      2.67 o
  11   3  10        3.33        3.63      1.60 o
 -17   4  10        8.52        8.92      2.37 o
 -16   4  10       48.56       62.26      4.53 o
 -15   4  10       20.30       21.26      4.32 o
 -14   4  10        4.91        4.55      1.60 o
 -13   4  10       44.02       45.54      2.65 o
 -12   4  10       13.87       16.38      1.62 o
 -11   4  10      141.31      124.10      3.36 o
 -10   4  10      146.85      139.50      2.62 o
  -9   4  10       85.21       74.60      1.76 o
  -8   4  10       66.97       58.12      1.81 o
  -7   4  10       42.20       37.28      1.24 o
  -6   4  10      364.40      346.82      4.73 o
  -5   4  10      546.01      511.05      5.86 o
  -4   4  10       45.10       47.05      1.48 o
  -3   4  10      108.02      111.84      2.06 o
  -2   4  10      291.11      296.65      4.14 o
  -1   4  10      301.06      260.74      3.49 o
   0   4  10      529.87      551.15      6.41 o
   1   4  10       12.48       16.76      0.92 o
   2   4  10        9.31        9.20      0.78 o
   3   4  10      181.63      166.07      3.55 o
   4   4  10        4.38        4.18      0.70 o
   5   4  10       33.68       28.03      1.29 o
   6   4  10        1.44        0.59      1.00 o
   7   4  10       15.07       12.47      1.39 o
   8   4  10       16.57       17.98      1.88 o
   9   4  10       31.33       32.15      2.82 o
  10   4  10       13.66        9.65      2.08 o
  11   4  10        9.95        7.06      2.08 o
 -16   5  10       10.80       10.31      2.12 o
 -15   5  10       44.61       39.82      2.96 o
 -14   5  10       64.01       64.75      3.04 o
 -13   5  10        7.14        7.61      1.48 o
 -12   5  10       21.49       23.44      1.98 o
 -11   5  10       80.85       79.15      2.91 o
 -10   5  10       30.76       27.50      1.60 o
  -9   5  10      105.43      105.91      2.64 o
  -8   5  10       61.12       53.09      2.09 o
  -7   5  10       72.96       64.36      2.14 o
  -6   5  10      326.32      306.43      5.54 o
  -5   5  10      778.82      726.49     11.03 o
  -4   5  10      458.57      457.63      7.38 o
  -3   5  10      878.82      880.11     12.92 o
  -2   5  10       83.73       75.40      3.66 o
  -1   5  10      235.11      239.81      5.65 o
   0   5  10      125.42      114.66      3.57 o
   1   5  10      295.78      271.95      5.28 o
   2   5  10      116.74      100.90      3.49 o
   3   5  10      368.57      340.07      5.87 o
   4   5  10      244.87      222.61      4.39 o
   5   5  10       57.07       59.41      2.19 o
   6   5  10       97.54       97.97      3.12 o
   7   5  10       68.67       70.59      2.61 o
   8   5  10        1.01        1.73      1.10 o
   9   5  10       55.99       57.06      3.87 o
  10   5  10       27.19       27.19      2.49 o
  11   5  10       19.47       21.20      4.59 o
 -16   6  10        4.64        4.28      3.16 o
 -15   6  10        6.54        5.45      2.48 o
 -14   6  10       14.77       10.91      3.11 o
 -13   6  10      303.37      329.11     19.39 o
 -12   6  10       67.20       63.54      2.80 o
 -11   6  10       66.78       66.53      2.47 o
 -10   6  10       75.44       74.37      2.33 o
  -9   6  10        2.11        2.17      0.72 o
  -8   6  10       55.82       51.70      3.13 o
  -7   6  10      293.70      293.91      9.84 o
  -6   6  10      312.11      265.65      7.87 o
  -5   6  10      202.62      211.68      5.37 o
  -4   6  10      362.58      335.95      7.51 o
  -3   6  10      252.71      238.36      5.74 o
  -2   6  10       77.71       61.79      3.47 o
  -1   6  10      312.16      277.42      6.39 o
   0   6  10      403.19      406.95      9.72 o
   1   6  10      228.91      243.00      6.82 o
   2   6  10      181.22      196.59      6.10 o
   3   6  10       96.96       75.88      3.74 o
   4   6  10       47.42       56.25      2.82 o
   5   6  10      149.73      164.54      4.74 o
   6   6  10       92.97       96.78      3.68 o
   7   6  10       27.86       33.45      7.10 o
   8   6  10       68.21       58.71      4.41 o
   9   6  10       77.78       75.67      6.06 o
  10   6  10        7.04        7.08      3.74 o
 -16   7  10       29.08       25.78      5.94 o
 -15   7  10        9.07        6.01      3.88 o
 -14   7  10        9.38        6.03      3.67 o
 -13   7  10       16.51       18.59      7.09 o
 -12   7  10       19.41       19.13      2.68 o
 -11   7  10       49.94       48.24      3.67 o
 -10   7  10       54.83       55.59      3.42 o
  -9   7  10       16.44       13.34      1.82 o
  -8   7  10      177.41      154.08      9.34 o
  -7   7  10       91.07       89.42      3.45 o
  -6   7  10      203.25      189.78      5.16 o
  -5   7  10      110.58      109.43      6.31 o
  -4   7  10      877.58      862.07     22.58 o
  -3   7  10      123.90      117.64      3.80 o
  -2   7  10      702.92      690.79     12.97 o
  -1   7  10      629.12      619.36     11.83 o
   0   7  10      203.81      188.60      6.59 o
   1   7  10       29.59       21.72      2.22 o
   2   7  10      155.67      147.29      5.21 o
   3   7  10      309.27      301.61      8.31 o
   4   7  10       94.02       97.76      4.43 o
   5   7  10      122.55      137.90      5.39 o
   6   7  10      202.85      195.43      6.81 o
   7   7  10       24.26       20.51      2.06 o
   8   7  10       73.06       71.22      7.96 o
   9   7  10       14.88       10.45      2.64 o
 -15   8  10        1.08       -1.20      3.19 o
 -14   8  10       83.62      105.99      8.68 o
 -13   8  10       19.71       19.99      2.82 o
 -12   8  10        5.12        3.15      1.92 o
 -11   8  10       10.20        6.74      2.03 o
 -10   8  10      217.10      226.43      8.75 o
  -9   8  10       14.46       11.51      2.13 o
  -8   8  10        6.19        6.10      1.50 o
  -7   8  10       30.51       32.03      2.41 o
  -6   8  10      159.70      170.51      7.21 o
  -5   8  10      424.30      396.95      8.55 o
  -4   8  10      306.65      297.41      7.21 o
  -3   8  10      515.73      494.20      9.98 o
  -2   8  10       51.92       57.46      2.82 o
  -1   8  10      116.46      118.14      4.39 o
   0   8  10      295.48      297.31      7.91 o
   1   8  10      323.40      319.38      8.43 o
   2   8  10       24.45       28.01      2.59 o
   3   8  10      148.91      148.29      5.42 o
   4   8  10      142.41      147.85      6.31 o
   5   8  10       98.41      110.35      5.50 o
   6   8  10       18.72       21.63      2.83 o
   7   8  10       44.11       49.34      3.62 o
   8   8  10        9.73       12.41      4.21 o
   9   8  10      186.73      194.39     12.28 o
  10   8  10       20.37       16.61      4.12 o
 -15   9  10       50.72       57.50      7.66 o
 -14   9  10       25.21       19.78      5.07 o
 -13   9  10       21.32       22.30      3.52 o
 -12   9  10       19.60       23.44      3.26 o
 -11   9  10        5.97        8.19      2.05 o
 -10   9  10       69.28       71.34      5.05 o
  -9   9  10       68.41       67.37      3.48 o
  -8   9  10       25.58       20.97      2.12 o
  -7   9  10       48.72       41.30      2.75 o
  -6   9  10       14.96       13.08      1.71 o
  -5   9  10        2.90        1.71      1.14 o
  -4   9  10        1.01        0.13      1.04 o
  -3   9  10       91.10       88.43      3.41 o
  -2   9  10      205.80      218.79      5.95 o
  -1   9  10      118.80      117.16      4.49 o
   0   9  10       43.63       38.07      2.87 o
   1   9  10       19.99       21.21      2.80 o
   2   9  10       15.19       13.17      2.07 o
   3   9  10      173.79      184.34      7.97 o
   4   9  10       11.04        8.08      1.99 o
   5   9  10       11.44       10.41      2.38 o
   6   9  10      136.47      143.83      5.76 o
   7   9  10       10.92       10.30      3.04 o
   8   9  10       13.74        8.16      2.85 o
   9   9  10       18.56       20.78      5.36 o
 -14  10  10       22.40       16.63      5.42 o
 -13  10  10      111.27      115.62      6.37 o
 -12  10  10        4.35        4.52      2.29 o
 -11  10  10        8.27        7.31      2.09 o
 -10  10  10       61.31       56.35      3.93 o
  -9  10  10       49.29       54.27      7.23 o
  -8  10  10       10.86       11.30      1.80 o
  -7  10  10        0.11       -0.47      1.16 o
  -6  10  10        6.09        6.97      1.89 o
  -5  10  10       82.27       78.15      3.31 o
  -4  10  10       36.17       34.18      2.43 o
  -3  10  10      240.40      235.22      5.98 o
  -2  10  10      131.78      138.42      7.44 o
  -1  10  10       16.69       16.43      2.11 o
   0  10  10      163.06      173.28      5.74 o
   1  10  10      158.54      160.51      7.04 o
   2  10  10       13.79       11.10      2.02 o
   3  10  10      133.76      145.55      5.54 o
   4  10  10       20.41       13.12      2.98 o
   5  10  10       33.18       31.55      3.14 o
   6  10  10       14.01       14.83      2.44 o
   7  10  10        4.28        6.01      2.60 o
   8  10  10       39.35       36.02      5.90 o
 -13  11  10       55.27       66.49      5.44 o
 -12  11  10       94.72       99.83      5.69 o
 -11  11  10        6.93        4.44      2.23 o
 -10  11  10       63.02       63.11      4.18 o
  -9  11  10       11.03       10.02      2.12 o
  -8  11  10        8.53        8.91      1.78 o
  -7  11  10       45.86       40.34      3.03 o
  -6  11  10       66.14       67.94      3.30 o
  -5  11  10       64.82       66.43      5.33 o
  -4  11  10       34.42       32.19      2.42 o
  -3  11  10        6.12        6.49      1.58 o
  -2  11  10       71.14       69.74      3.57 o
  -1  11  10      250.49      261.49      7.43 o
   0  11  10       61.10       59.16      3.57 o
   1  11  10      115.14      117.59      7.76 o
   2  11  10       79.52       74.93      4.05 o
   3  11  10       45.81       47.69      3.61 o
   4  11  10       31.17       29.82      3.11 o
   5  11  10       49.79       51.01      4.99 o
   6  11  10       56.58       63.64      5.17 o
   7  11  10       15.16       18.12      3.23 o
 -12  12  10       88.76      102.73      5.83 o
 -11  12  10       77.45       75.30      5.07 o
 -10  12  10      125.71      132.36      7.37 o
  -9  12  10       24.29       27.06      4.35 o
  -8  12  10       10.70       13.50      2.14 o
  -7  12  10       20.09       20.93      2.25 o
  -6  12  10       53.88       51.73      3.17 o
  -5  12  10      133.60      127.74      8.46 o
  -4  12  10        8.49        9.37      1.99 o
  -3  12  10       45.87       44.84      3.13 o
  -2  12  10       10.01        8.40      1.85 o
  -1  12  10       51.79       48.49      3.37 o
   0  12  10        1.61       -0.42      1.35 o
   1  12  10        5.00        2.37      1.59 o
   2  12  10       57.74       64.17      3.93 o
   3  12  10       20.53       17.60      2.51 o
   4  12  10       23.96       24.96      3.30 o
   5  12  10       30.32       28.45      6.26 o
   6  12  10       12.28       15.60      3.06 o
 -11  13  10      137.37      135.56      6.46 o
 -10  13  10       16.35       13.44      2.72 o
  -9  13  10       64.83       63.71      4.58 o
  -8  13  10      142.22      138.46      5.40 o
  -7  13  10       13.09       14.50      2.84 o
  -6  13  10       56.29       58.08      3.29 o
  -5  13  10       13.21       15.76      2.05 o
  -4  13  10       28.82       28.58      2.63 o
  -3  13  10       47.96       54.35      3.36 o
  -2  13  10      131.90      127.91      4.92 o
  -1  13  10       38.41       40.67      3.17 o
   0  13  10       43.95       39.32      3.13 o
   1  13  10       56.02       59.30      3.92 o
   2  13  10       12.60       13.87      2.51 o
   3  13  10       23.09       19.46      2.93 o
   4  13  10       77.53       83.11      5.07 o
   5  13  10       29.88       28.18      3.55 o
  -9  14  10       19.98       19.08      2.90 o
  -8  14  10       46.12       44.22      3.79 o
  -7  14  10        9.86        8.68      2.11 o
  -6  14  10       24.74       27.15      2.53 o
  -5  14  10       76.45       79.53      4.00 o
  -4  14  10       26.99       30.80      2.99 o
  -3  14  10       65.89       63.95      3.66 o
  -2  14  10        8.93        6.95      1.95 o
  -1  14  10      127.36      128.10      5.56 o
   0  14  10        0.83        1.52      1.74 o
   1  14  10       33.98       26.12      3.05 o
   2  14  10       35.15       34.10      3.51 o
   3  14  10       21.71       19.11      6.16 o
   4  14  10       17.68       17.01      2.93 o
  -7  15  10       34.21       36.43      4.40 o
  -6  15  10       10.10        8.16      2.13 o
  -5  15  10       46.35       47.90      3.72 o
  -4  15  10       24.11       22.21      2.71 o
  -3  15  10       28.65       23.38      2.80 o
  -2  15  10       21.50       21.03      2.74 o
  -1  15  10       16.19       14.95      2.54 o
   0  15  10       26.68       33.63      3.31 o
   1  15  10       27.59       24.27      3.12 o
   2  15  10       10.65       13.54      2.62 o
 -17   0  11       42.86       45.08      3.55 o
 -16   0  11       61.65       66.41      4.15 o
 -15   0  11       83.09       83.28      3.79 o
 -14   0  11        5.97        6.07      1.59 o
 -13   0  11       20.51       17.95      2.01 o
 -12   0  11      180.44      172.22      5.02 o
 -11   0  11        8.39        6.25      1.34 o
 -10   0  11       13.51       17.20      3.18 o
  -9   0  11        9.70        4.77      1.14 o
  -8   0  11       71.58       71.52      2.80 o
  -7   0  11      701.42      597.19     11.38 o
  -6   0  11      501.57      481.19      9.45 o
  -5   0  11      331.07      290.24      6.34 o
  -4   0  11     1927.81     1964.65     32.89 o
  -3   0  11        4.28        5.26      0.89 o
  -2   0  11        3.14        1.54      0.74 o
  -1   0  11      686.88      739.23     13.52 o
   0   0  11        1.41        5.07      0.90 o
   1   0  11       57.90       60.44      2.10 o
   2   0  11      318.18      275.73      5.36 o
   3   0  11       67.70       69.30      2.45 o
   4   0  11      166.03      154.73      4.13 o
   5   0  11       22.86       20.22      3.81 o
   6   0  11       61.67       55.91      3.44 o
   7   0  11       47.09       44.96      6.47 o
   8   0  11       32.30       30.02      2.80 o
   9   0  11      114.82      130.16      5.19 o
  10   0  11        1.32       -0.26      1.77 o
  11   0  11        0.20        0.78      1.84 o
 -17   1  11       24.80       22.78      1.93 o
 -16   1  11       25.21       22.67      1.89 o
 -15   1  11       26.63       32.22      1.98 o
 -14   1  11       85.12       85.74      2.60 o
 -13   1  11       16.57       18.59      1.42 o
 -12   1  11       91.32       93.94      2.54 o
 -11   1  11        1.71        1.07      0.76 o
 -10   1  11       14.13       13.45      1.13 o
  -9   1  11       42.89       37.42      1.63 o
  -8   1  11      286.40      269.45      4.14 o
  -7   1  11      876.49      897.83     10.70 o
  -6   1  11      439.86      420.35      5.65 o
  -5   1  11      244.52      265.51      3.63 o
  -4   1  11     1138.94     1169.85     11.84 o
  -3   1  11      843.70      819.00      8.60 o
  -2   1  11      136.46      132.88      2.17 o
  -1   1  11       57.67       57.93      1.33 o
   0   1  11      127.63      115.21      1.97 o
   1   1  11      546.71      492.83      6.03 o
   2   1  11      172.37      173.15      2.55 o
   3   1  11       49.72       44.19      1.49 o
   4   1  11        9.53        8.57      0.92 o
   5   1  11       86.82       80.16      2.27 o
   6   1  11       17.41       17.46      1.52 o
   7   1  11       32.50       28.58      1.87 o
   8   1  11        6.07        5.12      1.23 o
   9   1  11       43.28       41.61      2.33 o
  10   1  11       10.37       10.61      1.56 o
  11   1  11        0.71        1.45      1.32 o
 -17   2  11       13.56       12.05      2.09 o
 -16   2  11        7.94        7.65      1.32 o
 -15   2  11       91.70       97.05      2.88 o
 -14   2  11       27.41       28.54      1.70 o
 -13   2  11        2.95        3.36      0.99 o
 -12   2  11       55.17       53.44      2.03 o
 -11   2  11       97.56       92.47      2.43 o
 -10   2  11        4.84        3.16      0.77 o
  -9   2  11      114.82      115.38      2.51 o
  -8   2  11      479.00      456.59      5.63 o
  -7   2  11      503.44      502.97      6.03 o
  -6   2  11      574.45      565.55      6.28 o
  -5   2  11      696.17      688.09      7.37 o
  -4   2  11      237.02      224.94      3.02 o
  -3   2  11      211.68      211.30      2.89 o
  -2   2  11      254.66      247.19      3.25 o
  -1   2  11      393.35      390.65      4.63 o
   0   2  11       74.64       66.12      1.30 o
   1   2  11       86.18       88.03      1.78 o
   2   2  11      351.66      342.52      4.77 o
   3   2  11       32.33       30.17      1.40 o
   4   2  11       85.38       82.46      1.96 o
   5   2  11       27.42       24.04      1.45 o
   6   2  11        7.68        8.04      1.06 o
   7   2  11        4.45        4.91      1.14 o
   8   2  11       76.47       74.79      2.75 o
   9   2  11       12.58       11.98      1.53 o
  10   2  11       15.00       13.77      1.66 o
  11   2  11        0.28        2.14      1.32 o
 -17   3  11       20.21       16.02      2.23 o
 -16   3  11        4.90        4.92      1.68 o
 -15   3  11        2.80        2.21      1.43 o
 -14   3  11       24.63       21.83      2.67 o
 -13   3  11      107.04      103.93      2.62 o
 -12   3  11       50.47       53.22      1.95 o
 -11   3  11       49.01       54.90      2.40 o
 -10   3  11       31.39       33.84      1.45 o
  -9   3  11       21.85       22.47      1.20 o
  -8   3  11      227.93      240.97      3.58 o
  -7   3  11       46.85       39.09      1.35 o
  -6   3  11      304.62      293.11      4.38 o
  -5   3  11      807.34      769.41      8.69 o
  -4   3  11      470.85      457.39      5.59 o
  -3   3  11      715.80      691.75      7.88 o
  -2   3  11       86.03       83.76      1.61 o
  -1   3  11      213.26      211.40      3.14 o
   0   3  11       94.64       87.05      1.87 o
   1   3  11       99.53      107.98      1.98 o
   2   3  11       46.93       44.73      1.40 o
   3   3  11      305.75      293.05      6.47 o
   4   3  11      213.33      211.44      3.92 o
   5   3  11       76.53       70.52      2.25 o
   6   3  11        5.58        4.83      0.98 o
   7   3  11       30.35       26.11      1.57 o
   8   3  11       36.56       35.64      2.00 o
   9   3  11       75.28       76.55      2.92 o
  10   3  11        0.50       -1.39      1.39 o
  11   3  11       31.03       26.06      4.60 o
 -17   4  11       36.10       33.64      4.34 o
 -16   4  11        5.83        3.73      2.99 o
 -15   4  11        4.68        4.79      2.35 o
 -14   4  11       14.28       11.04      2.24 o
 -13   4  11       15.38       13.96      2.01 o
 -12   4  11       62.03       65.89      2.73 o
 -11   4  11       19.71       18.94      1.59 o
 -10   4  11       78.98       70.03      1.86 o
  -9   4  11      186.98      180.52      4.42 o
  -8   4  11       92.58       86.68      2.32 o
  -7   4  11       25.56       22.85      1.08 o
  -6   4  11       50.67       48.68      1.44 o
  -5   4  11       32.77       20.98      0.97 o
  -4   4  11      650.25      640.07      7.95 o
  -3   4  11      371.20      350.58      4.84 o
  -2   4  11      279.82      262.32      3.88 o
  -1   4  11      297.90      295.55      3.94 o
   0   4  11       89.79       84.13      1.84 o
   1   4  11      471.71      441.65      6.29 o
   2   4  11       14.11       15.12      0.96 o
   3   4  11      149.91      133.30      2.55 o
   4   4  11       95.51       98.11      2.22 o
   5   4  11        9.16        8.07      1.31 o
   6   4  11       39.64       39.34      1.89 o
   7   4  11       35.24       33.06      2.29 o
   8   4  11        9.81        6.55      1.84 o
   9   4  11       41.82       42.55      3.20 o
  10   4  11        3.03        1.44      2.56 o
 -16   5  11      154.19      154.78      5.56 o
 -15   5  11       29.65       26.98      2.48 o
 -14   5  11       28.72       29.65      2.28 o
 -13   5  11       33.59       32.67      4.04 o
 -12   5  11        0.08       -0.94      0.94 o
 -11   5  11       47.61       47.27      2.85 o
 -10   5  11       11.76        9.59      1.16 o
  -9   5  11       22.72       19.50      1.37 o
  -8   5  11       90.22       84.46      2.61 o
  -7   5  11       32.52       32.52      1.70 o
  -6   5  11      194.27      179.73      3.86 o
  -5   5  11      329.45      304.71      5.79 o
  -4   5  11      369.62      347.05      6.06 o
  -3   5  11      360.71      320.47      5.63 o
  -2   5  11      182.22      171.96      3.54 o
  -1   5  11       35.86       38.60      1.46 o
   0   5  11      302.60      279.61      5.45 o
   1   5  11      327.71      307.92      6.04 o
   2   5  11       94.39       81.31      3.15 o
   3   5  11        3.80        2.93      0.85 o
   4   5  11       83.86       79.13      2.41 o
   5   5  11       38.32       42.00      1.95 o
   6   5  11       88.57       89.43      5.21 o
   7   5  11       40.39       37.37      3.58 o
   8   5  11       16.01       16.97      2.65 o
   9   5  11       90.30      101.73      7.58 o
  10   5  11       19.03       22.85      4.79 o
 -16   6  11       49.18       56.20      6.41 o
 -15   6  11       32.33       26.29      4.74 o
 -14   6  11       68.57       78.33      4.95 o
 -13   6  11       28.11       28.15      5.68 o
 -12   6  11      175.56      168.58     10.45 o
 -11   6  11       28.41       29.77      1.71 o
 -10   6  11       18.07       16.24      1.78 o
  -9   6  11       59.48       57.21      4.64 o
  -8   6  11       66.69       64.08      3.18 o
  -7   6  11      123.61      120.96      4.09 o
  -6   6  11        8.96       11.46      1.71 o
  -5   6  11      125.18      123.40      3.99 o
  -4   6  11        1.19        0.25      0.96 o
  -3   6  11      131.62      117.28      3.85 o
  -2   6  11      102.88      100.34      3.52 o
  -1   6  11      272.03      265.03      7.03 o
   0   6  11       14.17       17.38      2.12 o
   1   6  11      230.73      227.81      6.78 o
   2   6  11       29.38       34.74      2.86 o
   3   6  11       98.65      100.64      3.55 o
   4   6  11        8.75       10.01      1.61 o
   5   6  11       33.64       31.42      2.43 o
   6   6  11       41.93       39.92      3.93 o
   7   6  11      192.29      174.45      6.96 o
   8   6  11        6.69        6.23      2.88 o
  10   6  11        0.24        4.84      3.66 o
 -15   7  11       76.88      107.55      9.17 o
 -14   7  11       22.52       24.38      5.21 o
 -13   7  11       76.85       86.34      6.21 o
 -12   7  11       25.28       23.94      3.01 o
 -11   7  11       32.05       36.51      2.87 o
 -10   7  11      152.33      153.65      5.32 o
  -9   7  11       88.42       99.12      6.01 o
  -8   7  11       45.16       53.37      3.21 o
  -7   7  11       81.74       74.21      3.24 o
  -6   7  11        0.90        0.74      1.09 o
  -5   7  11        0.49        2.56      1.30 o
  -4   7  11      184.39      179.72      4.99 o
  -3   7  11      137.35      123.29      4.00 o
  -2   7  11      520.73      505.21     11.10 o
  -1   7  11      193.92      183.33      6.93 o
   0   7  11      272.11      243.44      7.05 o
   1   7  11      132.84      140.37      5.16 o
   2   7  11      233.52      228.66      7.03 o
   3   7  11       58.70       56.80      3.81 o
   4   7  11       46.94       39.18      3.31 o
   5   7  11       24.00       26.66      2.33 o
   6   7  11        7.94        9.70      1.80 o
   7   7  11       40.74       46.20      4.00 o
   8   7  11        8.99        6.47      2.70 o
   9   7  11       50.52       39.20      5.04 o
 -15   8  11        6.71        6.14      3.85 o
 -14   8  11       49.87       51.03      6.93 o
 -13   8  11        9.57       13.32      3.37 o
 -12   8  11       56.97       60.84      4.42 o
 -11   8  11       78.21       81.48      6.59 o
 -10   8  11       12.81       13.48      2.04 o
  -9   8  11        9.62       10.37      1.83 o
  -8   8  11        9.61        8.31      2.07 o
  -7   8  11       61.79       58.76      3.14 o
  -6   8  11       48.78       47.93      2.90 o
  -5   8  11       12.14       12.65      1.73 o
  -4   8  11      442.95      429.00      9.17 o
  -3   8  11       72.75       67.29      3.09 o
  -2   8  11       32.45       28.82      2.27 o
  -1   8  11       30.66       29.66      2.64 o
   0   8  11       17.64       21.92      2.37 o
   1   8  11       89.18       97.21      4.45 o
   2   8  11       41.55       40.54      3.23 o
   3   8  11       33.66       35.88      3.15 o
   4   8  11       38.54       39.63      3.45 o
   5   8  11       87.87       97.92      7.87 o
   6   8  11       60.57       67.55      4.77 o
   7   8  11       22.74       28.20      5.23 o
   8   8  11       14.61        8.83      2.65 o
   9   8  11       21.89       24.14      4.01 o
 -14   9  11       88.45       94.02      8.35 o
 -13   9  11       28.30       32.80      3.99 o
 -12   9  11       11.74        8.98      2.33 o
 -11   9  11       47.28       47.30      4.19 o
 -10   9  11       10.57       13.79      2.07 o
  -9   9  11       15.65       15.31      2.42 o
  -8   9  11       22.47       27.41      2.44 o
  -7   9  11       22.11       21.43      2.16 o
  -6   9  11       42.75       46.19      2.90 o
  -5   9  11       21.65       22.74      2.12 o
  -4   9  11      299.45      299.54      7.18 o
  -3   9  11      352.59      356.65      8.10 o
  -2   9  11      217.04      218.71      6.63 o
  -1   9  11       42.88       42.36      3.14 o
   0   9  11       13.66       14.43      2.10 o
   1   9  11       12.82       11.53      2.04 o
   2   9  11       28.00       35.20      3.09 o
   3   9  11       88.25       86.03      4.44 o
   4   9  11      263.54      276.63      8.49 o
   5   9  11        1.64        2.52      1.94 o
   6   9  11       45.08       46.11      3.64 o
   7   9  11       55.26       57.46      4.07 o
   8   9  11       20.80       16.07      4.70 o
 -14  10  11       51.52       61.12      7.48 o
 -13  10  11       84.79       91.13      6.37 o
 -12  10  11      149.34      177.46     13.04 o
 -11  10  11       99.47       94.06      4.99 o
 -10  10  11       58.65       59.41      8.46 o
  -9  10  11      118.34      128.28      8.08 o
  -8  10  11       17.46       19.71      2.25 o
  -7  10  11       13.35       16.55      2.91 o
  -6  10  11       11.37       12.65      1.82 o
  -5  10  11       26.68       24.87      2.26 o
  -4  10  11       20.19       23.92      2.23 o
  -3  10  11       87.15       99.71      4.32 o
  -2  10  11       95.31      103.75      5.36 o
  -1  10  11       22.18       25.32      2.59 o
   0  10  11       47.95       45.68      3.36 o
   1  10  11       28.93       32.11      2.96 o
   2  10  11        6.58        6.79      1.93 o
   3  10  11       41.73       49.42      5.50 o
   4  10  11       37.89       42.06      3.65 o
   5  10  11       13.83       22.94      2.97 o
   6  10  11        1.22        1.24      2.27 o
   7  10  11       13.15        8.18      2.92 o
 -13  11  11       92.43       93.38      6.09 o
 -12  11  11       57.10       61.74     10.02 o
 -11  11  11       28.25       24.48      3.26 o
 -10  11  11       86.08       81.97      4.62 o
  -9  11  11       12.94        9.97      3.04 o
  -8  11  11       23.20       24.53      3.11 o
  -7  11  11       19.55       19.01      2.21 o
  -6  11  11       12.02       10.80      1.86 o
  -5  11  11       29.69       33.72      2.64 o
  -4  11  11       54.37       51.60      3.12 o
  -3  11  11       17.72       18.64      2.85 o
  -2  11  11       46.96       47.80      3.40 o
  -1  11  11        9.07        7.72      1.76 o
   0  11  11      130.31      147.28      5.48 o
   1  11  11        0.29       -1.28      1.36 o
   2  11  11       25.76       29.01      3.54 o
   3  11  11       63.54       68.55      4.24 o
   4  11  11        2.12        2.65      1.94 o
   5  11  11       21.88       28.51      3.73 o
   6  11  11       12.72       12.61      3.02 o
 -12  12  11      147.57      145.51      7.08 o
 -11  12  11       43.75       42.13      4.16 o
 -10  12  11      127.42      148.91      6.70 o
  -9  12  11       93.00       92.56      4.73 o
  -8  12  11       29.11       28.02      2.67 o
  -7  12  11       21.13       19.18      2.32 o
  -6  12  11      112.31      119.57      7.29 o
  -5  12  11      179.37      174.01      8.03 o
  -4  12  11       37.32       38.11      3.07 o
  -3  12  11       18.80       20.57      2.40 o
  -2  12  11      160.60      178.83      6.07 o
  -1  12  11      189.27      193.44      6.49 o
   0  12  11       37.94       40.41      3.30 o
   1  12  11       26.54       30.14      2.97 o
   2  12  11      144.18      155.83      7.85 o
   3  12  11       68.40       77.99      5.11 o
   4  12  11       36.85       45.86      5.14 o
   5  12  11        5.37        3.72      2.44 o
 -10  13  11       14.76       18.66      3.03 o
  -9  13  11       82.43       76.67      4.94 o
  -8  13  11       17.79       15.82      2.65 o
  -7  13  11        5.16        4.51      1.73 o
  -6  13  11       68.26       71.38      3.63 o
  -5  13  11       18.83       18.25      4.24 o
  -4  13  11       48.37       48.36      3.44 o
  -3  13  11       12.97       11.49      2.09 o
  -2  13  11        0.75        1.81      1.67 o
  -1  13  11      218.16      236.27      7.36 o
   0  13  11       20.99       24.86      6.02 o
   1  13  11       49.72       53.47      6.37 o
   2  13  11        0.39       -0.58      1.78 o
   3  13  11       15.10       14.94      2.90 o
   4  13  11       11.50       11.46      2.77 o
  -9  14  11       26.84       25.42      3.30 o
  -8  14  11       22.46       25.45      3.10 o
  -7  14  11       10.63        9.12      2.31 o
  -6  14  11       70.14       73.02      4.36 o
  -5  14  11       15.17       16.03      2.52 o
  -4  14  11       51.35       61.34      4.29 o
  -3  14  11       69.53       77.20      8.18 o
  -2  14  11       11.32       14.51      3.53 o
  -1  14  11       49.21       47.79      9.17 o
   0  14  11       39.27       39.89      3.73 o
   1  14  11       24.32       29.49      3.47 o
   2  14  11       82.91       85.76      6.91 o
  -6  15  11      113.61      126.41      9.01 o
  -5  15  11       43.50       35.10      3.43 o
  -4  15  11        4.89        6.15      2.13 o
  -3  15  11        6.98        6.16      2.08 o
  -2  15  11       91.68       95.55      4.99 o
  -1  15  11      129.25      147.12     11.39 o
   0  15  11       17.91       19.16      2.96 o
 -17   0  12        4.72        6.04      2.32 o
 -16   0  12       27.05       21.93      2.71 o
 -15   0  12        2.42        2.83      1.61 o
 -14   0  12       57.10       53.60      3.26 o
 -13   0  12       98.61      101.21      6.94 o
 -12   0  12      172.07      169.59      5.05 o
 -11   0  12       15.10       13.85      1.71 o
 -10   0  12      114.30      124.36      5.17 o
  -9   0  12       97.02       83.18      3.77 o
  -8   0  12      692.50      633.03     12.22 o
  -7   0  12     1110.41      989.72     17.79 o
  -6   0  12        1.99        0.44      0.90 o
  -5   0  12      534.93      562.65     12.15 o
  -4   0  12        0.41        0.76      0.75 o
  -3   0  12      240.26      216.91      5.43 o
  -2   0  12        0.41        3.22      0.99 o
  -1   0  12      826.18      849.50     13.34 o
   0   0  12      897.07      815.49     12.87 o
   1   0  12        7.84        4.13      1.25 o
   2   0  12       25.49       29.20      1.53 o
   3   0  12      198.03      170.04      4.39 o
   4   0  12       21.71       20.07      2.17 o
   5   0  12       12.52       11.34      1.89 o
   6   0  12        4.14        3.34      1.59 o
   7   0  12        6.62        5.97      1.73 o
   8   0  12       23.73       23.98      2.67 o
   9   0  12        0.50       -1.63      2.19 o
  10   0  12       15.36       16.27      2.48 o
 -17   1  12       10.94        7.58      1.51 o
 -16   1  12       44.47       47.36      2.71 o
 -15   1  12       34.34       31.88      1.88 o
 -14   1  12       71.34       68.99      2.47 o
 -13   1  12       19.13       17.49      1.41 o
 -12   1  12       14.83       13.96      1.26 o
 -11   1  12       64.91       60.18      2.10 o
 -10   1  12       13.39       11.27      1.25 o
  -9   1  12      130.96      118.54      2.69 o
  -8   1  12       42.94       46.85      1.76 o
  -7   1  12      107.38      104.14      2.44 o
  -6   1  12       15.74       19.94      1.02 o
  -5   1  12      228.59      226.72      3.32 o
  -4   1  12      107.74       88.75      1.94 o
  -3   1  12        0.31        0.46      0.53 o
  -2   1  12      115.75      109.08      2.02 o
  -1   1  12      578.39      507.01      6.07 o
   0   1  12      148.29      144.92      2.46 o
   1   1  12      303.49      270.48      3.53 o
   2   1  12        7.87       11.27      0.93 o
   3   1  12      145.29      130.63      2.64 o
   4   1  12       76.24       70.16      2.14 o
   5   1  12       60.38       56.63      2.38 o
   6   1  12       32.84       29.67      2.01 o
   7   1  12       33.54       34.01      2.07 o
   8   1  12       92.81       98.74      3.17 o
   9   1  12       55.40       58.44      2.74 o
  10   1  12       29.84       30.06      2.14 o
 -17   2  12       33.79       37.66      2.92 o
 -16   2  12       13.11       12.90      1.51 o
 -15   2  12        5.30        4.37      1.18 o
 -14   2  12      254.89      252.54      4.74 o
 -13   2  12       76.35       77.52      2.40 o
 -12   2  12      106.54      103.67      2.69 o
 -11   2  12      162.08      164.21      3.43 o
 -10   2  12      256.19      250.23      4.36 o
  -9   2  12       49.62       47.32      2.54 o
  -8   2  12       34.02       30.23      1.19 o
  -7   2  12      543.36      493.97      6.01 o
  -6   2  12      353.70      338.82      4.54 o
  -5   2  12      237.03      220.63      3.08 o
  -4   2  12      971.33      928.37     10.16 o
  -3   2  12       60.70       60.89      1.56 o
  -2   2  12      301.96      263.28      3.49 o
  -1   2  12      342.91      317.41      3.81 o
   0   2  12      283.88      257.66      3.49 o
   1   2  12      178.85      167.05      3.48 o
   2   2  12       32.47       36.20      2.12 o
   3   2  12      271.37      264.10      6.27 o
   4   2  12      296.05      291.37      4.52 o
   5   2  12       19.21       16.86      1.33 o
   6   2  12       31.52       26.60      2.95 o
   7   2  12       39.87       42.45      2.31 o
   8   2  12       15.61       17.50      1.68 o
   9   2  12       17.63       15.94      2.29 o
  10   2  12       49.52       51.86      2.53 o
 -17   3  12       20.26       21.05      3.00 o
 -16   3  12       24.76       25.95      2.48 o
 -15   3  12       79.95       85.03      3.42 o
 -14   3  12       70.24       70.33      2.24 o
 -13   3  12       43.75       39.93      1.79 o
 -12   3  12       18.04       20.72      1.36 o
 -11   3  12      109.21      114.73      2.57 o
 -10   3  12      230.69      217.29      3.91 o
  -9   3  12      205.61      201.93      3.46 o
  -8   3  12      312.62      295.02      4.43 o
  -7   3  12       18.37       19.13      1.05 o
  -6   3  12      723.67      700.44      8.16 o
  -5   3  12       19.32       18.89      1.15 o
  -4   3  12      256.19      253.32      3.65 o
  -3   3  12        0.71       -0.52      0.52 o
  -2   3  12      596.97      575.50      6.36 o
  -1   3  12      253.92      250.51      3.95 o
   0   3  12       75.21       79.47      1.72 o
   1   3  12      128.72      121.69      2.39 o
   2   3  12      425.65      395.56      5.83 o
   3   3  12       45.66       42.25      1.63 o
   4   3  12      163.09      146.94      3.87 o
   5   3  12       54.59       56.27      1.86 o
   6   3  12      102.02      102.75      2.69 o
   7   3  12       10.32        8.80      1.32 o
   8   3  12       45.56       49.80      2.97 o
   9   3  12       67.22       73.31      3.48 o
  10   3  12       12.91       11.57      2.57 o
 -16   4  12        5.04        3.53      1.93 o
 -15   4  12        7.74        5.11      1.78 o
 -14   4  12        8.35        7.62      1.86 o
 -13   4  12       58.91       59.31      2.99 o
 -12   4  12       27.10       29.21      2.02 o
 -11   4  12       22.25       25.58      1.84 o
 -10   4  12       23.14       17.80      1.17 o
  -9   4  12      259.61      246.63      6.54 o
  -8   4  12      258.81      254.90      5.75 o
  -7   4  12        3.06        5.18      0.71 o
  -6   4  12      136.86      142.09      2.62 o
  -5   4  12       94.68       89.09      2.17 o
  -4   4  12       66.80       65.13      1.68 o
  -3   4  12      123.20      118.75      2.32 o
  -2   4  12       23.77       17.35      1.15 o
  -1   4  12       94.71       79.80      1.77 o
   0   4  12      177.31      176.82      2.98 o
   1   4  12       34.95       34.37      1.34 o
   2   4  12       75.85       77.03      2.80 o
   3   4  12       53.66       54.16      1.77 o
   4   4  12       85.21       85.28      2.86 o
   5   4  12       22.03       19.96      1.40 o
   6   4  12       35.22       34.40      2.30 o
   7   4  12       32.38       32.91      2.92 o
   8   4  12       32.63       30.15      2.79 o
   9   4  12      103.94      105.50      4.62 o
 -16   5  12        0.21       -0.86      1.61 o
 -15   5  12       27.77       26.85      2.60 o
 -14   5  12       72.59       73.79      3.54 o
 -13   5  12        2.37        2.07      1.46 o
 -12   5  12        4.99        4.77      1.27 o
 -11   5  12       80.62       79.01      3.02 o
 -10   5  12       49.08       49.07      2.28 o
  -9   5  12      116.67      109.69      2.82 o
  -8   5  12      183.49      184.89      6.67 o
  -7   5  12       50.64       45.81      2.04 o
  -6   5  12      111.17      103.14      3.44 o
  -5   5  12       94.94       95.06      2.66 o
  -4   5  12      140.14      120.16      3.01 o
  -3   5  12       46.44       42.41      1.94 o
  -2   5  12        7.82        6.33      0.88 o
  -1   5  12       12.08       12.99      1.14 o
   0   5  12        5.65        3.93      1.11 o
   1   5  12       20.53       21.33      1.87 o
   2   5  12      180.51      158.39      5.65 o
   3   5  12       39.53       38.85      1.79 o
   4   5  12       12.88       10.75      1.67 o
   5   5  12       48.86       49.92      3.54 o
   6   5  12       10.29        7.53      1.39 o
   7   5  12       13.31       10.74      1.51 o
   8   5  12       47.11       51.18      4.10 o
   9   5  12       36.29       33.89      5.34 o
 -16   6  12        0.45        0.06      3.15 o
 -15   6  12       12.21        8.00      3.69 o
 -14   6  12       41.90       46.68      4.29 o
 -13   6  12      145.37      148.24     11.37 o
 -12   6  12       22.18       25.01      5.22 o
 -11   6  12       29.08       27.93      3.15 o
 -10   6  12      120.82      123.19      4.56 o
  -9   6  12       20.53       21.36      2.21 o
  -8   6  12        8.29        7.25      1.56 o
  -7   6  12       14.88       14.21      1.80 o
  -6   6  12       49.87       52.92      3.04 o
  -5   6  12        7.22        5.61      1.35 o
  -4   6  12      127.54      132.63      4.27 o
  -3   6  12        4.42        2.64      1.19 o
  -2   6  12        2.97        4.43      1.28 o
  -1   6  12       43.57       43.79      3.18 o
   0   6  12       74.65       70.92      4.52 o
   1   6  12       93.58       84.52      4.08 o
   2   6  12       25.30       29.97      2.88 o
   3   6  12       36.51       30.73      2.33 o
   4   6  12       10.05       10.42      1.75 o
   5   6  12      110.88      112.83      4.73 o
   6   6  12       13.74       11.58      2.51 o
   7   6  12       47.16       51.90      5.46 o
   8   6  12       10.34       15.23      3.61 o
   9   6  12        6.20       13.19      4.16 o
 -15   7  12       34.47       29.77      6.01 o
 -14   7  12      128.34      126.91      9.67 o
 -13   7  12        5.94        5.14      4.15 o
 -12   7  12       58.67       59.48      5.74 o
 -11   7  12       20.68       21.93      3.25 o
 -10   7  12       23.98       24.50      3.03 o
  -9   7  12      201.71      205.30      5.99 o
  -8   7  12       42.28       42.07      2.91 o
  -7   7  12      129.18      128.64      4.40 o
  -6   7  12      103.53       91.52      3.64 o
  -5   7  12       33.61       35.86      3.36 o
  -4   7  12      180.56      151.11      4.69 o
  -3   7  12       24.64       27.23      2.24 o
  -2   7  12       10.87       10.53      1.66 o
  -1   7  12      160.55      162.42      5.69 o
   0   7  12      159.72      160.19      5.66 o
   1   7  12       76.48       77.87      5.48 o
   2   7  12       25.99       33.08      3.08 o
   3   7  12       34.09       29.27      2.37 o
   4   7  12       50.76       43.86      2.88 o
   5   7  12       27.77       27.52      2.47 o
   6   7  12       10.33        7.73      2.71 o
   7   7  12      157.50      163.35     13.54 o
   8   7  12       28.42       26.24      4.40 o
 -15   8  12        1.02        3.92      3.70 o
 -14   8  12        0.11       -2.16      3.16 o
 -13   8  12       22.70       21.71      4.94 o
 -12   8  12       22.49       21.67      2.99 o
 -11   8  12       34.01       35.89      3.00 o
 -10   8  12      157.89      160.95      5.42 o
  -9   8  12       19.88       20.72      2.34 o
  -8   8  12       68.47       75.03      3.76 o
  -7   8  12       35.58       37.06      2.75 o
  -6   8  12       55.04       55.71      3.22 o
  -5   8  12       38.90       41.53      2.75 o
  -4   8  12       35.91       39.56      2.71 o
  -3   8  12       57.95       60.01      3.18 o
  -2   8  12       44.29       46.28      3.34 o
  -1   8  12      101.07      105.53      4.58 o
   0   8  12       74.66       71.98      4.92 o
   1   8  12       10.03        9.92      1.99 o
   2   8  12       38.90       38.78      3.30 o
   3   8  12       41.45       44.63      3.70 o
   4   8  12       63.85       66.33      4.50 o
   5   8  12        0.22        3.27      2.05 o
   6   8  12       41.32       41.51      3.94 o
   7   8  12       38.42       37.04      3.95 o
   8   8  12        4.52        3.61      2.44 o
 -14   9  12        8.12        9.69      4.06 o
 -13   9  12        2.21        2.51      3.04 o
 -12   9  12       97.27      112.22      6.20 o
 -11   9  12        9.27        7.66      2.28 o
 -10   9  12        9.16       10.36      2.04 o
  -9   9  12        6.11        7.11      1.81 o
  -8   9  12       83.37       89.18      3.93 o
  -7   9  12       12.94       13.02      1.93 o
  -6   9  12       82.21       79.60      3.70 o
  -5   9  12      293.97      303.30     10.96 o
  -4   9  12      212.66      231.13      8.34 o
  -3   9  12       51.79       62.71      3.72 o
  -2   9  12       12.93       12.92      2.11 o
  -1   9  12        7.91       10.40      2.67 o
   0   9  12        7.51        6.25      1.78 o
   1   9  12       63.67       76.06      4.17 o
   2   9  12       66.25       69.42      4.62 o
   3   9  12       31.20       30.16      3.68 o
   4   9  12        1.52        2.16      1.96 o
   5   9  12       38.49       38.51      4.98 o
   6   9  12       59.17       59.13      5.27 o
   7   9  12       41.95       56.25      7.32 o
 -13  10  12       15.31        9.93      5.76 o
 -12  10  12      101.40      105.85      6.12 o
 -11  10  12        4.55        5.26      2.48 o
 -10  10  12       58.71       63.09      4.37 o
  -9  10  12       54.18       58.16      5.41 o
  -8  10  12       67.28       63.57      3.72 o
  -7  10  12        9.71        8.51      2.41 o
  -6  10  12        3.68        6.25      1.62 o
  -5  10  12       12.06       10.67      1.84 o
  -4  10  12       12.62       13.41      1.92 o
  -3  10  12        4.30        2.74      1.65 o
  -2  10  12      262.98      279.33      8.09 o
  -1  10  12      133.22      132.50      5.30 o
   0  10  12       69.24       71.85      4.01 o
   1  10  12       13.23       14.33      2.36 o
   2  10  12       11.06        7.65      2.06 o
   3  10  12        6.47        7.26      2.16 o
   4  10  12       45.75       43.20      3.82 o
   5  10  12       20.02       20.80      5.42 o
   6  10  12        7.42        6.90      5.87 o
 -12  11  12        6.84        6.64      2.66 o
 -11  11  12       20.16       23.31      7.38 o
 -10  11  12       34.00       34.14      6.93 o
  -9  11  12       55.95       59.03      4.49 o
  -8  11  12       62.95       57.92      3.62 o
  -7  11  12       23.51       23.53      2.65 o
  -6  11  12       56.23       50.92      3.30 o
  -5  11  12       75.11       78.04      3.88 o
  -4  11  12       46.83       45.43      3.43 o
  -3  11  12       96.41       96.97      4.54 o
  -2  11  12      219.16      247.96      7.65 o
  -1  11  12       62.45       62.76      4.10 o
   0  11  12       35.71       42.20      3.51 o
   1  11  12       90.85       91.44      4.72 o
   2  11  12       20.46       20.89      2.80 o
   3  11  12        9.95       11.19      2.80 o
   4  11  12       18.43       17.86      3.23 o
   5  11  12       39.49       40.76      4.52 o
 -11  12  12       21.76       22.51      7.37 o
 -10  12  12       14.10       19.85      4.44 o
  -9  12  12       48.17       57.14      4.61 o
  -8  12  12       60.27       62.90      3.72 o
  -7  12  12      315.26      327.35      8.31 o
  -6  12  12       23.93       26.68      2.84 o
  -5  12  12       94.64       97.78      4.64 o
  -4  12  12       30.85       30.02      2.96 o
  -3  12  12      129.52      145.83      5.58 o
  -2  12  12      137.25      152.23      6.30 o
  -1  12  12       75.01       88.16      4.54 o
   0  12  12       12.47        8.61      3.38 o
   1  12  12      102.32      118.60      5.95 o
   2  12  12       67.73       73.37      6.22 o
   3  12  12        3.65        0.66      2.13 o
   4  12  12       18.31       18.86      3.26 o
 -10  13  12        4.54        3.53      2.29 o
  -9  13  12        4.17        3.99      2.11 o
  -8  13  12      164.98      167.34      7.01 o
  -7  13  12        5.62        6.62      4.34 o
  -6  13  12       62.19       67.80      4.74 o
  -5  13  12       42.79       36.25      3.51 o
  -4  13  12       17.34       18.13      3.20 o
  -3  13  12       22.02       23.61      2.97 o
  -2  13  12        7.25        7.25      2.17 o
  -1  13  12       37.85       30.63      7.14 o
   0  13  12      139.23      142.34      6.50 o
   1  13  12       27.82       33.30      3.65 o
   2  13  12       42.37       46.63      4.31 o
   3  13  12       25.40       29.13      6.71 o
  -8  14  12       48.85       54.96      4.41 o
  -7  14  12       33.28       42.01      3.89 o
  -6  14  12       24.27       26.64      4.13 o
  -5  14  12        2.36        2.65      1.89 o
  -4  14  12       27.94       26.93      3.20 o
  -3  14  12       27.03       29.27      3.37 o
  -2  14  12        0.95        0.70      1.84 o
  -1  14  12        8.16        5.81      2.21 o
   0  14  12       62.52       64.22      4.81 o
   1  14  12        1.03       -0.37      1.93 o
 -17   0  13        0.31        1.84      1.86 o
 -16   0  13       14.83       10.28      2.21 o
 -15   0  13        6.47        6.49      1.81 o
 -14   0  13      183.37      189.31      5.70 o
 -13   0  13       42.74       42.36      4.38 o
 -12   0  13        1.08        2.33      1.33 o
 -11   0  13        1.11        1.41      1.24 o
 -10   0  13       10.53       11.45      1.65 o
  -9   0  13      454.89      449.85     13.21 o
  -8   0  13        7.86        8.75      1.39 o
  -7   0  13        2.50        4.54      1.22 o
  -6   0  13      281.35      277.09      6.48 o
  -5   0  13       94.80       87.66      2.62 o
  -4   0  13       17.40       12.56      1.42 o
  -3   0  13        0.40       -0.52      0.75 o
  -2   0  13      519.54      479.02      8.30 o
  -1   0  13      207.74      196.14      4.31 o
   0   0  13       79.31       89.63      2.74 o
   1   0  13      247.23      239.60      5.06 o
   2   0  13       55.87       50.35      2.17 o
   3   0  13        9.75       10.30      1.42 o
   4   0  13       17.48       14.82      2.03 o
   5   0  13       40.01       38.68      3.03 o
   6   0  13       27.54       25.75      2.65 o
   7   0  13       39.72       43.97      3.37 o
   8   0  13      436.23      438.51     17.93 o
   9   0  13       37.75       30.74      4.10 o
 -16   1  13        8.77        8.42      1.45 o
 -15   1  13        9.01        6.76      1.25 o
 -14   1  13        2.24        2.40      1.06 o
 -13   1  13       11.02        8.85      1.22 o
 -12   1  13       35.51       33.81      1.79 o
 -11   1  13        3.27        2.16      0.86 o
 -10   1  13       23.86       22.58      1.42 o
  -9   1  13       59.56       61.83      2.03 o
  -8   1  13       14.18       10.76      0.92 o
  -7   1  13      209.85      211.72      3.45 o
  -6   1  13       99.13       94.50      2.09 o
  -5   1  13       63.18       65.83      1.73 o
  -4   1  13      170.84      172.76      2.98 o
  -3   1  13      275.55      236.96      3.43 o
  -2   1  13     1014.26      962.85     10.62 o
  -1   1  13      263.96      231.50      4.19 o
   0   1  13      249.73      263.86      3.76 o
   1   1  13      129.47      117.88      2.12 o
   2   1  13       97.32      100.91      2.43 o
   3   1  13       35.26       36.01      1.59 o
   4   1  13       90.23       83.59      2.42 o
   5   1  13       57.73       61.70      2.51 o
   6   1  13        2.31        3.65      1.21 o
   7   1  13       19.43       19.68      1.74 o
   8   1  13        8.73        7.14      2.19 o
   9   1  13       38.87       42.35      3.20 o
 -16   2  13       14.89       14.40      1.56 o
 -15   2  13        4.24        2.89      1.14 o
 -14   2  13       98.82       99.21      2.79 o
 -13   2  13        9.35        7.70      1.16 o
 -12   2  13       69.90       63.62      2.33 o
 -11   2  13       33.74       31.69      1.80 o
 -10   2  13      375.21      374.83      5.91 o
  -9   2  13       59.51       54.93      1.97 o
  -8   2  13       66.17       71.16      2.09 o
  -7   2  13       87.09       85.78      1.86 o
  -6   2  13      240.14      218.26      3.29 o
  -5   2  13      151.18      148.41      2.54 o
  -4   2  13      873.18      808.40      9.12 o
  -3   2  13      101.86      100.37      2.03 o
  -2   2  13       97.12      115.06      2.64 o
  -1   2  13       45.21       41.86      1.26 o
   0   2  13       12.93       17.18      1.00 o
   1   2  13      109.53      107.11      2.58 o
   2   2  13       60.31       57.34      1.85 o
   3   2  13      189.46      182.68      3.34 o
   4   2  13       91.58       91.05      2.29 o
   5   2  13        7.21        7.42      1.11 o
   6   2  13       20.57       20.18      1.69 o
   7   2  13       40.84       40.99      2.27 o
   8   2  13       43.32       39.42      2.39 o
   9   2  13        2.43        2.67      1.47 o
 -16   3  13       29.45       26.11      2.49 o
 -15   3  13       20.17       22.17      2.63 o
 -14   3  13       12.53       14.88      1.71 o
 -13   3  13       53.67       53.01      2.04 o
 -12   3  13       23.19       28.70      2.73 o
 -11   3  13      100.51      101.80      2.56 o
 -10   3  13       15.15       16.87      1.42 o
  -9   3  13      121.53      122.57      2.59 o
  -8   3  13      163.87      155.45      2.96 o
  -7   3  13       51.73       40.38      1.55 o
  -6   3  13       89.53       87.36      2.07 o
  -5   3  13      193.12      185.08      3.03 o
  -4   3  13       45.36       41.88      1.78 o
  -3   3  13       74.95       77.41      1.67 o
  -2   3  13       52.81       52.62      1.43 o
  -1   3  13      307.13      317.41      6.03 o
   0   3  13      134.26      130.54      2.50 o
   1   3  13       99.46       95.49      2.44 o
   2   3  13       22.33       20.67      1.27 o
   3   3  13      135.18      139.11      2.92 o
   4   3  13      205.14      197.94      4.76 o
   5   3  13       17.17       15.09      1.62 o
   6   3  13      119.54      125.32      3.96 o
   7   3  13       17.23       17.03      1.58 o
   8   3  13       35.40       35.81      5.17 o
   9   3  13        1.65        0.04      1.54 o
 -16   4  13       41.71       47.58      3.93 o
 -15   4  13        5.23        4.51      1.90 o
 -14   4  13       20.54       20.75      2.36 o
 -13   4  13       36.80       39.26      2.63 o
 -12   4  13      101.17      108.47      4.18 o
 -11   4  13       62.67       71.04      3.96 o
 -10   4  13       21.91       19.86      1.67 o
  -9   4  13       18.33       18.98      1.41 o
  -8   4  13       86.51       86.93      3.59 o
  -7   4  13       34.60       31.48      1.33 o
  -6   4  13       37.41       35.21      1.18 o
  -5   4  13      199.10      201.00      3.01 o
  -4   4  13       26.32       23.08      1.18 o
  -3   4  13      105.52       95.42      2.13 o
  -2   4  13      323.07      308.07      4.26 o
  -1   4  13       27.69       27.29      1.20 o
   0   4  13        4.69        3.37      0.68 o
   1   4  13       34.22       36.28      1.34 o
   2   4  13       32.49       32.05      1.49 o
   3   4  13       69.05       76.72      2.30 o
   4   4  13        2.67        1.11      0.88 o
   5   4  13       68.39       64.98      2.21 o
   6   4  13        6.42        5.82      1.69 o
   7   4  13       25.09       23.36      3.41 o
   8   4  13       59.85       65.68      3.21 o
   9   4  13       24.78       21.06      2.22 o
 -16   5  13       42.61       42.98      3.19 o
 -15   5  13       30.35       34.51      2.91 o
 -14   5  13       26.33       30.73      2.78 o
 -13   5  13       70.22       67.29      3.10 o
 -12   5  13        3.84        3.11      1.26 o
 -11   5  13       77.12       74.34      5.43 o
 -10   5  13       12.52       10.99      1.49 o
  -9   5  13       28.28       24.98      1.58 o
  -8   5  13      104.61       95.44      3.66 o
  -7   5  13        5.35        6.07      1.09 o
  -6   5  13       15.96       17.71      1.67 o
  -5   5  13      246.03      236.61      7.33 o
  -4   5  13       99.01       97.23      2.75 o
  -3   5  13       16.80       16.65      1.29 o
  -2   5  13       67.85       56.99      2.08 o
  -1   5  13      208.32      197.47      3.57 o
   0   5  13       97.51       96.08      2.27 o
   1   5  13       38.35       36.78      1.68 o
   2   5  13       22.10       20.28      1.38 o
   3   5  13       23.95       22.95      1.62 o
   4   5  13        9.79        9.57      1.29 o
   5   5  13       38.95       37.60      4.04 o
   6   5  13       15.40       15.32      3.05 o
   7   5  13       22.57       17.20      5.95 o
   8   5  13       41.12       39.58      5.68 o
 -15   6  13       96.48      118.97      8.18 o
 -14   6  13        8.48        6.68      2.66 o
 -13   6  13      102.66      112.32      5.16 o
 -12   6  13        2.85        0.64      1.93 o
 -11   6  13       55.29       51.05      4.16 o
 -10   6  13      252.07      265.72     14.14 o
  -9   6  13      119.99      129.68      5.18 o
  -8   6  13       48.98       51.09      3.24 o
  -7   6  13       39.21       44.87      2.96 o
  -6   6  13       48.30       52.98      3.14 o
  -5   6  13       86.09       80.95      5.11 o
  -4   6  13       82.81       78.61      4.54 o
  -3   6  13       22.26       18.90      2.19 o
  -2   6  13       57.03       51.38      2.96 o
  -1   6  13      105.48       98.28     10.16 o
   0   6  13       21.29       20.49      2.48 o
   1   6  13        1.70        2.21      2.14 o
   2   6  13        4.54        4.74      1.40 o
   3   6  13       20.88       19.52      2.08 o
   4   6  13       23.28       25.35      2.70 o
   5   6  13       16.19       16.44      2.72 o
   6   6  13        7.40        4.06      2.83 o
   7   6  13        5.02        7.89      3.04 o
   8   6  13       11.56        9.24      2.62 o
 -14   7  13      125.14      143.30     10.33 o
 -13   7  13       15.37       21.92      4.98 o
 -12   7  13       22.25       23.98      5.68 o
 -11   7  13      222.06      218.33     16.61 o
 -10   7  13       38.91       37.02      3.04 o
  -9   7  13        7.11        5.43      1.64 o
  -8   7  13       44.29       46.40      3.16 o
  -7   7  13       24.06       23.42      2.34 o
  -6   7  13       54.89       46.75      3.04 o
  -5   7  13       51.93       45.94      2.98 o
  -4   7  13       33.28       37.14      2.84 o
  -3   7  13       19.29       17.03      2.00 o
  -2   7  13       41.62       42.66      3.31 o
  -1   7  13       42.53       37.41      3.17 o
   0   7  13       63.59       66.79      4.06 o
   1   7  13      233.83      265.65     12.41 o
   2   7  13       14.09       16.25      1.93 o
   3   7  13        6.48        5.89      1.62 o
   4   7  13       26.45       25.34      2.44 o
   5   7  13        3.13        3.89      1.94 o
   6   7  13        8.88        9.87      2.61 o
   7   7  13        4.59        2.42      2.84 o
 -14   8  13        3.33        1.75      3.56 o
 -13   8  13       26.25       38.74      6.09 o
 -12   8  13      124.39      146.49     10.06 o
 -11   8  13       26.09       24.61      2.75 o
 -10   8  13       73.76       75.48      4.24 o
  -9   8  13       11.91       12.80      2.06 o
  -8   8  13       17.33       19.00      2.27 o
  -7   8  13        3.01        1.31      1.39 o
  -6   8  13       60.07       56.88      3.39 o
  -5   8  13       96.30      107.33      4.14 o
  -4   8  13       14.04       17.09      2.03 o
  -3   8  13       92.06       99.19      4.53 o
  -2   8  13      133.22      133.93      5.29 o
  -1   8  13       41.38       46.34      3.54 o
   0   8  13       96.31      102.57      4.75 o
   1   8  13       42.54       49.53      3.81 o
   2   8  13       87.33       89.37      4.72 o
   3   8  13        6.29        7.32      2.24 o
   4   8  13      128.29      154.98      6.66 o
   5   8  13      154.78      177.97      5.66 o
   6   8  13       26.05       20.25      3.23 o
   7   8  13        0.33        3.68      2.57 o
 -14   9  13       40.54       48.55      7.07 o
 -13   9  13       43.67       46.99      6.67 o
 -12   9  13       66.61       80.90      5.96 o
 -11   9  13        1.82        1.54      2.02 o
 -10   9  13       21.21       24.50      2.68 o
  -9   9  13       29.73       24.89      2.61 o
  -8   9  13       34.07       32.97      2.83 o
  -7   9  13        2.31        1.67      1.48 o
  -6   9  13       42.54       42.36      4.08 o
  -5   9  13      109.98      109.71      5.34 o
  -4   9  13      282.14      271.63      7.10 o
  -3   9  13       62.64       76.97      4.25 o
  -2   9  13       10.90        8.51      1.99 o
  -1   9  13        5.87        3.83      1.72 o
   0   9  13       27.28       27.59      2.89 o
   1   9  13       19.29       20.10      2.77 o
   2   9  13       92.82       92.25      4.90 o
   3   9  13      105.56      119.91      6.00 o
   4   9  13       51.93       50.99      8.73 o
   5   9  13        0.64        2.58      4.99 o
   6   9  13        8.44       10.48      4.50 o
 -13  10  13       12.78       13.29      4.52 o
 -12  10  13       56.76       59.61      5.20 o
 -11  10  13        4.38        5.88      2.62 o
 -10  10  13       11.27        9.89      2.20 o
  -9  10  13       96.62       96.17      4.76 o
  -8  10  13       23.30       29.13      2.85 o
  -7  10  13       19.01       13.65      3.23 o
  -6  10  13        1.00       -1.57      2.04 o
  -5  10  13       23.47       24.72      3.43 o
  -4  10  13      101.97      104.17      4.73 o
  -3  10  13        6.07        5.82      2.38 o
  -2  10  13       55.46       58.64      4.06 o
  -1  10  13       87.19       98.27      4.87 o
   0  10  13        5.92        2.69      1.78 o
   1  10  13       92.04       94.43      4.89 o
   2  10  13       43.35       43.26      3.81 o
   3  10  13       19.61       21.67      3.42 o
   4  10  13      126.15      143.76      8.56 o
   5  10  13       27.39       22.49      3.67 o
 -12  11  13        7.29        6.11      3.73 o
 -11  11  13       89.78      109.18      6.21 o
 -10  11  13       56.13       66.53      5.22 o
  -9  11  13       13.01       16.83      2.65 o
  -8  11  13      181.70      180.31      6.00 o
  -7  11  13      111.71      113.73      4.65 o
  -6  11  13       61.35       65.01      3.87 o
  -5  11  13       33.86       31.84      3.06 o
  -4  11  13        3.35        3.15      1.78 o
  -3  11  13       34.72       33.71      3.21 o
  -2  11  13       26.45       27.24      3.01 o
  -1  11  13        3.94        3.24      1.82 o
   0  11  13       67.39       74.64      4.54 o
   1  11  13      101.09      112.74      5.95 o
   2  11  13      122.05      146.14      6.97 o
   3  11  13       18.60       19.67      3.57 o
   4  11  13        4.34        2.92      2.45 o
 -10  12  13       40.33       39.82      4.15 o
  -9  12  13      139.28      163.27      7.17 o
  -8  12  13       45.22       60.71      4.83 o
  -7  12  13        6.98        3.12      2.85 o
  -6  12  13       37.86       40.21      3.48 o
  -5  12  13       63.03       74.93      4.70 o
  -4  12  13        9.08       11.71      2.82 o
  -3  12  13       49.77       54.59      4.40 o
  -2  12  13       48.38       55.73      4.47 o
  -1  12  13       98.95      110.50      9.73 o
   0  12  13       88.19       93.08      5.38 o
   1  12  13       22.83       25.89      3.48 o
   2  12  13       39.78       48.86      4.63 o
   3  12  13       36.29       40.32      4.39 o
  -9  13  13        4.36        0.69      2.03 o
  -8  13  13       20.07       17.99      3.06 o
  -7  13  13       93.49      102.16      5.84 o
  -6  13  13       21.15       23.47      3.19 o
  -5  13  13       26.91       23.76      3.55 o
  -4  13  13        6.99        5.52      2.13 o
  -3  13  13        3.67       -0.84      3.19 o
  -2  13  13       58.59       55.84      6.05 o
  -1  13  13       48.20       53.97      4.51 o
   0  13  13       26.50       28.39      3.58 o
   1  13  13       10.67        7.35      2.58 o
  -6  14  13      111.91      111.71      5.70 o
  -5  14  13       11.68        8.41      2.38 o
  -4  14  13        5.22        4.61      2.09 o
  -3  14  13       49.27       56.61      4.58 o
  -2  14  13       67.16       80.64      6.04 o
 -16   0  14        0.42        2.68      1.86 o
 -15   0  14        2.65        5.05      1.92 o
 -14   0  14       17.43       14.73      2.11 o
 -13   0  14       23.57       19.36      3.43 o
 -12   0  14        4.57        4.40      1.49 o
 -11   0  14       20.27       20.66      2.94 o
 -10   0  14       32.44       34.97      2.50 o
  -9   0  14        5.70        6.83      1.40 o
  -8   0  14        2.85        0.94      1.11 o
  -7   0  14       60.36       58.21      3.49 o
  -6   0  14      406.52      403.81      7.37 o
  -5   0  14        7.56        5.07      1.02 o
  -4   0  14       60.62       63.98      2.31 o
  -3   0  14        0.00        0.45      0.83 o
  -2   0  14      171.12      176.29      4.07 o
  -1   0  14       45.66       50.39      2.21 o
   0   0  14        9.30        9.04      1.72 o
   1   0  14       44.77       39.22      1.86 o
   2   0  14        5.26        4.29      1.13 o
   3   0  14      291.97      295.72     15.53 o
   4   0  14        2.60        2.13      1.60 o
   5   0  14       57.36       68.72      3.75 o
   6   0  14      285.61      279.56      8.64 o
   7   0  14       13.05       16.49      2.56 o
   8   0  14        0.22       -0.13      2.24 o
 -16   1  14       20.92       19.97      1.83 o
 -15   1  14       18.13       19.53      1.71 o
 -14   1  14       10.74       12.05      1.38 o
 -13   1  14        3.46        3.27      1.07 o
 -12   1  14        1.61        1.06      1.12 o
 -11   1  14       25.52       26.62      1.59 o
 -10   1  14        5.77        6.11      1.02 o
  -9   1  14       56.75       56.59      1.77 o
  -8   1  14        2.27        0.72      0.67 o
  -7   1  14      222.93      212.39      3.53 o
  -6   1  14       46.95       40.18      1.53 o
  -5   1  14       35.86       39.16      1.52 o
  -4   1  14      177.11      168.16      2.78 o
  -3   1  14       50.30       45.53      1.46 o
  -2   1  14      167.57      171.49      2.84 o
  -1   1  14       85.16       78.86      1.84 o
   0   1  14       10.73        9.59      0.79 o
   1   1  14       91.20       86.40      1.97 o
   2   1  14       17.34       16.03      1.20 o
   3   1  14       22.99       24.98      1.46 o
   4   1  14       41.36       44.99      2.03 o
   5   1  14       18.30       15.00      1.59 o
   6   1  14       12.01        9.88      1.47 o
   7   1  14      144.31      147.44      3.96 o
   8   1  14       85.61       93.41      4.29 o
 -16   2  14       87.19       87.43      4.35 o
 -15   2  14        8.49        9.53      1.34 o
 -14   2  14        8.57        9.75      1.27 o
 -13   2  14       17.06       16.40      1.43 o
 -12   2  14       75.10       71.06      2.37 o
 -11   2  14      150.41      145.84      3.29 o
 -10   2  14      148.39      144.77      3.22 o
  -9   2  14       70.24       68.26      2.15 o
  -8   2  14       42.21       42.50      1.83 o
  -7   2  14       68.72       65.57      2.04 o
  -6   2  14      127.09      110.90      2.62 o
  -5   2  14       21.56       21.13      1.12 o
  -4   2  14      208.45      185.84      4.06 o
  -3   2  14       23.23       25.87      1.49 o
  -2   2  14       22.86       24.47      1.12 o
  -1   2  14      163.12      162.96      3.39 o
   0   2  14      130.83      122.52      2.91 o
   1   2  14       28.74       30.86      1.53 o
   2   2  14       35.56       33.69      1.64 o
   3   2  14       10.68       11.18      1.10 o
   4   2  14        5.92        8.69      1.17 o
   5   2  14       19.90       20.29      1.53 o
   6   2  14       79.54       78.92      2.85 o
   7   2  14       17.57       16.97      1.73 o
   8   2  14       65.53       67.98      3.55 o
 -16   3  14        5.60        6.87      1.99 o
 -15   3  14        5.22        4.88      1.68 o
 -14   3  14       70.35       71.46      3.01 o
 -13   3  14       95.52       95.68      2.59 o
 -12   3  14       61.41       64.25      2.22 o
 -11   3  14        1.87        2.13      0.86 o
 -10   3  14       22.89       18.97      1.31 o
  -9   3  14       55.63       56.49      1.98 o
  -8   3  14       11.53        9.23      0.97 o
  -7   3  14       66.35       65.25      1.96 o
  -6   3  14       14.55       11.37      1.05 o
  -5   3  14       68.82       62.89      1.86 o
  -4   3  14        2.15        1.84      0.70 o
  -3   3  14        8.84        9.43      0.83 o
  -2   3  14       54.57       56.84      1.87 o
  -1   3  14       89.10       93.51      2.80 o
   0   3  14       40.91       41.98      1.70 o
   1   3  14      152.72      141.47      2.93 o
   2   3  14       32.39       35.83      1.64 o
   3   3  14       41.26       38.03      1.81 o
   4   3  14      128.44      136.86      2.91 o
   5   3  14      148.70      158.04      4.18 o
   6   3  14       18.35       17.99      1.44 o
   7   3  14       16.75       17.22      1.61 o
   8   3  14       18.73       15.98      2.10 o
 -16   4  14       20.54       21.46      2.74 o
 -15   4  14       14.73       13.00      2.34 o
 -14   4  14       12.19       10.26      1.95 o
 -13   4  14       30.07       34.16      2.49 o
 -12   4  14       48.16       52.84      2.94 o
 -11   4  14      118.51      118.14      3.86 o
 -10   4  14       57.27       63.17      2.69 o
  -9   4  14       21.86       22.79      1.25 o
  -8   4  14       11.45       12.69      1.02 o
  -7   4  14       14.63       14.83      1.08 o
  -6   4  14      158.62      155.76      2.71 o
  -5   4  14       65.04       56.66      1.74 o
  -4   4  14       17.82       16.71      1.08 o
  -3   4  14      225.49      220.65      5.88 o
  -2   4  14        5.08        4.96      0.81 o
  -1   4  14       51.44       49.97      1.66 o
   0   4  14       77.93       80.96      1.98 o
   1   4  14       10.03        9.98      0.99 o
   2   4  14       12.71       15.22      1.14 o
   3   4  14       82.08       83.63      2.21 o
   4   4  14       84.51       82.61      2.14 o
   5   4  14       55.90       53.39      2.34 o
   6   4  14       12.58       10.21      1.49 o
   7   4  14       19.51       20.60      2.12 o
   8   4  14        1.78       -1.24      1.49 o
 -15   5  14       68.38       73.91      3.85 o
 -14   5  14       61.50       69.33      3.70 o
 -13   5  14      204.26      200.06      5.29 o
 -12   5  14      100.28      104.64      3.57 o
 -11   5  14       69.26       70.10      2.81 o
 -10   5  14       10.49       11.60      1.44 o
  -9   5  14       38.78       42.09      2.17 o
  -8   5  14       98.04      102.91      3.00 o
  -7   5  14       23.50       27.68      1.79 o
  -6   5  14      237.97      233.28      4.98 o
  -5   5  14       14.78       15.63      1.39 o
  -4   5  14       12.89       11.91      1.24 o
  -3   5  14        0.39        0.96      0.86 o
  -2   5  14       17.47       16.04      1.71 o
  -1   5  14       17.55       20.08      1.46 o
   0   5  14       25.61       25.04      2.13 o
   1   5  14       16.41       16.29      1.89 o
   2   5  14        3.78        5.98      2.18 o
   3   5  14        4.09        2.48      1.09 o
   4   5  14       69.47       66.08      4.09 o
   5   5  14        7.26        1.58      1.89 o
   6   5  14       10.82       10.74      4.75 o
   7   5  14       15.02       14.01      2.76 o
 -15   6  14       61.46       57.41      6.46 o
 -14   6  14       32.32       26.38      4.66 o
 -13   6  14       16.69       14.11      2.58 o
 -12   6  14       17.98       20.84      3.15 o
 -11   6  14       60.59       62.34      5.35 o
 -10   6  14        7.08        5.56      2.19 o
  -9   6  14       65.57       70.46      3.97 o
  -8   6  14        9.54       11.95      1.96 o
  -7   6  14      113.45      124.31      4.59 o
  -6   6  14        7.40        9.22      1.74 o
  -5   6  14       30.10       33.99      2.65 o
  -4   6  14       78.17       93.50      3.87 o
  -3   6  14       66.90       61.16      3.46 o
  -2   6  14       13.45       15.78      2.33 o
  -1   6  14       72.12       78.55      4.59 o
   0   6  14       30.36       28.79      2.96 o
   1   6  14       32.74       32.32      2.60 o
   2   6  14       77.28       83.56      5.16 o
   3   6  14        2.77        0.75      1.66 o
   4   6  14       14.98       11.69      2.69 o
   5   6  14        2.62        6.58      2.71 o
   6   6  14        5.86       -0.35      2.57 o
   7   6  14       29.00       22.87      4.34 o
 -14   7  14       32.28       30.51      5.99 o
 -13   7  14       48.96       54.59      7.29 o
 -12   7  14      134.59      145.66     21.97 o
 -11   7  14       31.36       30.92      5.88 o
 -10   7  14       61.89       69.41      4.05 o
  -9   7  14       68.04       69.41      3.97 o
  -8   7  14        3.72        1.93      1.49 o
  -7   7  14       52.17       52.48      3.38 o
  -6   7  14       49.26       48.35      3.23 o
  -5   7  14       12.74        8.06      1.71 o
  -4   7  14       26.11       32.74      3.31 o
  -3   7  14        9.95        9.56      2.11 o
  -2   7  14       31.25       32.86      3.19 o
  -1   7  14       13.10       14.75      2.35 o
   0   7  14        6.48        6.13      1.97 o
   1   7  14        3.94        3.46      1.84 o
   2   7  14       33.26       33.46      2.63 o
   3   7  14       90.85      104.93      4.20 o
   4   7  14       74.95       73.96      5.44 o
   5   7  14       25.16       22.79      5.26 o
   6   7  14        1.88        0.24      2.75 o
 -14   8  14       84.55      105.84     10.27 o
 -13   8  14       29.64       41.79      6.61 o
 -12   8  14       60.34       66.65      7.68 o
 -11   8  14      176.57      203.17      6.88 o
 -10   8  14      145.60      167.60      7.33 o
  -9   8  14       43.01       42.04      3.26 o
  -8   8  14       13.50       14.04      2.17 o
  -7   8  14       52.62       58.38      3.61 o
  -6   8  14        6.31        4.99      1.66 o
  -5   8  14      113.35      113.09      4.42 o
  -4   8  14       21.73       28.23      2.90 o
  -3   8  14       44.47       48.54      3.73 o
  -2   8  14        5.05        7.99      2.09 o
  -1   8  14       84.15       98.80      4.81 o
   0   8  14        3.68        3.28      1.91 o
   1   8  14       72.34       91.94      7.00 o
   2   8  14       25.39       31.22      3.41 o
   3   8  14       83.50       97.94      4.45 o
   4   8  14      162.47      183.05      7.44 o
   5   8  14       10.41       13.19      2.89 o
   6   8  14       37.30       37.68      4.15 o
 -13   9  14       15.02       20.95      5.35 o
 -12   9  14       45.05       49.66      6.74 o
 -11   9  14       17.56       29.56      3.36 o
 -10   9  14      175.21      186.34      6.23 o
  -9   9  14       13.60       12.18      2.26 o
  -8   9  14       22.25       21.34      2.54 o
  -7   9  14      108.62      116.91      4.64 o
  -6   9  14      178.78      191.06      6.00 o
  -5   9  14       16.69       18.80      2.33 o
  -4   9  14      102.01      111.83      5.02 o
  -3   9  14       79.76       86.90      5.84 o
  -2   9  14       21.12       23.26      2.85 o
  -1   9  14       19.94       23.30      2.87 o
   0   9  14       23.13       25.42      3.11 o
   1   9  14      138.35      158.11      6.39 o
   2   9  14      137.56      163.78      9.00 o
   3   9  14      149.21      183.38      8.30 o
   4   9  14       93.95      104.91      6.39 o
   5   9  14        3.34        7.95      4.21 o
 -12  10  14        3.18        6.38      2.74 o
 -11  10  14       33.58       35.20      4.17 o
 -10  10  14        7.51        6.00      2.24 o
  -9  10  14       96.07      108.74      4.82 o
  -8  10  14       65.79       74.44      4.29 o
  -7  10  14       36.82       37.69      3.21 o
  -6  10  14       45.30       39.57      3.16 o
  -5  10  14       93.34      101.94      5.05 o
  -4  10  14       98.24      105.63      5.52 o
  -3  10  14        5.04        4.74      2.58 o
  -2  10  14        5.32        7.20      2.10 o
  -1  10  14       48.35       49.32      3.97 o
   0  10  14        7.44        3.80      2.11 o
   1  10  14       13.09       19.52      5.52 o
   2  10  14       52.21       58.32      5.08 o
   3  10  14       13.50       11.08      3.45 o
   4  10  14        3.54        0.70      2.52 o
 -11  11  14       33.10       40.38      4.43 o
 -10  11  14       15.99       22.15      4.43 o
  -9  11  14       19.25       20.39      3.29 o
  -8  11  14      161.23      169.64     12.00 o
  -7  11  14       47.62       48.25      3.98 o
  -6  11  14      197.02      213.47      7.32 o
  -5  11  14      214.65      235.84     13.38 o
  -4  11  14       57.49       54.00      4.10 o
  -3  11  14        3.51        3.08      1.94 o
  -2  11  14       30.98       30.98      3.69 o
  -1  11  14       38.55       43.95      4.28 o
   0  11  14      143.74      167.21      7.48 o
   1  11  14       23.92       24.61      4.70 o
   2  11  14       43.43       54.46      4.99 o
   3  11  14       14.26       11.67      3.09 o
  -9  12  14       25.86       31.73      3.83 o
  -8  12  14        4.71        5.32      2.32 o
  -7  12  14        1.80        2.18      2.16 o
  -6  12  14      117.74      124.67      6.21 o
  -5  12  14       27.85       33.36      3.77 o
  -4  12  14       70.13       77.10      5.45 o
  -3  12  14       12.48       15.23      2.98 o
  -2  12  14       20.65       20.62      3.17 o
  -1  12  14       33.79       34.14      3.94 o
   0  12  14       21.16       21.22      3.33 o
   1  12  14       31.32       36.01      4.16 o
  -7  13  14        8.80       11.24      5.44 o
  -6  13  14       13.78       14.60      2.83 o
  -5  13  14       26.06       27.68      4.49 o
  -4  13  14        9.08        7.41      2.41 o
  -3  13  14        8.43        9.67      2.63 o
  -2  13  14       28.42       27.16      4.75 o
  -1  13  14        3.04        2.98      2.21 o
 -16   0  15       75.09       83.13      4.44 o
 -15   0  15        9.19       13.32      2.28 o
 -14   0  15        0.05       -0.32      1.42 o
 -13   0  15        0.49        0.72      1.45 o
 -12   0  15       61.03       63.90      3.64 o
 -11   0  15       14.71       16.17      1.94 o
 -10   0  15        3.93        2.44      1.32 o
  -9   0  15       46.47       44.64      2.81 o
  -8   0  15       25.00       27.13      1.78 o
  -7   0  15        7.33        8.35      1.52 o
  -6   0  15        6.75        5.30      1.09 o
  -5   0  15       37.30       37.83      2.03 o
  -4   0  15       17.26       14.08      1.42 o
  -3   0  15        7.49        5.20      1.08 o
  -2   0  15      179.35      167.93      4.07 o
  -1   0  15      590.57      592.11     11.91 o
   0   0  15       26.89       28.36      1.89 o
   1   0  15       23.23       21.68      1.59 o
   2   0  15      113.51      110.73      5.69 o
   3   0  15       19.16       15.41      2.87 o
   4   0  15        1.20        1.82      1.63 o
   5   0  15        2.08       -1.51      1.51 o
   6   0  15       41.99       40.37      3.32 o
   7   0  15      137.44      144.50      5.66 o
 -16   1  15        5.08        6.29      1.43 o
 -15   1  15       11.58       10.49      1.53 o
 -14   1  15       45.36       47.25      3.51 o
 -13   1  15      113.28      111.21      3.65 o
 -12   1  15       28.06       26.46      2.99 o
 -11   1  15       27.75       27.67      1.68 o
 -10   1  15        4.50        3.20      0.96 o
  -9   1  15       31.06       29.45      1.64 o
  -8   1  15       41.60       44.23      1.67 o
  -7   1  15      154.93      149.19      2.88 o
  -6   1  15      207.74      212.22      3.58 o
  -5   1  15       11.19        9.23      0.85 o
  -4   1  15       94.81       87.92      2.57 o
  -3   1  15        9.46       10.87      0.91 o
  -2   1  15       13.62       11.61      0.92 o
  -1   1  15       60.37       60.65      1.70 o
   0   1  15      270.61      263.35      3.78 o
   1   1  15      139.78      140.38      3.20 o
   2   1  15       75.66       72.69      2.10 o
   3   1  15       16.65       18.89      1.46 o
   4   1  15       20.47       20.47      1.74 o
   5   1  15       28.32       28.32      2.31 o
   6   1  15       15.98       14.25      1.66 o
   7   1  15       10.67        9.49      1.58 o
 -16   2  15       10.91       10.56      2.03 o
 -15   2  15       68.04       67.96      5.37 o
 -14   2  15       81.58       78.02      2.69 o
 -13   2  15        5.32        4.80      1.14 o
 -12   2  15      205.39      210.61      4.20 o
 -11   2  15       37.74       32.20      1.79 o
 -10   2  15      142.67      140.26      3.35 o
  -9   2  15        3.15        3.47      0.93 o
  -8   2  15       34.36       35.30      1.73 o
  -7   2  15       43.23       42.65      1.86 o
  -6   2  15       22.49       19.58      1.34 o
  -5   2  15       26.20       23.08      1.50 o
  -4   2  15       12.44       11.02      1.08 o
  -3   2  15        7.28        7.25      0.89 o
  -2   2  15       27.70       27.26      1.26 o
  -1   2  15       26.72       22.28      1.18 o
   0   2  15       90.08       88.87      2.33 o
   1   2  15      157.34      150.22      4.40 o
   2   2  15       19.06       17.20      1.26 o
   3   2  15      138.06      138.57      3.20 o
   4   2  15        0.61        0.73      0.99 o
   5   2  15       24.81       22.86      1.97 o
   6   2  15       24.51       23.32      1.89 o
   7   2  15        4.91        2.59      1.32 o
 -15   3  15       17.83       17.46      2.20 o
 -14   3  15       11.68       11.15      1.92 o
 -13   3  15       14.99       14.29      1.70 o
 -12   3  15       22.02       23.31      1.52 o
 -11   3  15      128.24      127.71      3.02 o
 -10   3  15       47.09       46.82      2.16 o
  -9   3  15      111.00      109.67      2.71 o
  -8   3  15       60.09       67.35      2.12 o
  -7   3  15        1.46        2.32      0.81 o
  -6   3  15       51.43       44.48      2.15 o
  -5   3  15       24.17       27.24      1.48 o
  -4   3  15       23.97       22.58      1.19 o
  -3   3  15      104.79      100.50      2.23 o
  -2   3  15       89.85       96.37      2.26 o
  -1   3  15       92.85       94.04      2.36 o
   0   3  15        7.28        7.82      1.07 o
   1   3  15        7.44        7.69      1.02 o
   2   3  15      244.40      231.32      4.32 o
   3   3  15       58.04       65.10      2.08 o
   4   3  15       49.98       49.36      1.95 o
   5   3  15        3.30        1.33      1.13 o
   6   3  15       32.38       29.49      3.40 o
   7   3  15        0.51        0.86      1.48 o
 -15   4  15      182.76      198.79      9.57 o
 -14   4  15       67.13       73.24      4.11 o
 -13   4  15        4.47        3.32      1.62 o
 -12   4  15       15.27       17.09      1.99 o
 -11   4  15       19.39       15.64      1.86 o
 -10   4  15       32.87       32.30      2.31 o
  -9   4  15      162.82      172.74      4.68 o
  -8   4  15      103.62      106.42      2.15 o
  -7   4  15       95.79      102.85      2.21 o
  -6   4  15       37.19       40.97      1.66 o
  -5   4  15       25.49       23.98      1.36 o
  -4   4  15       31.41       34.28      1.70 o
  -3   4  15       14.41       16.06      1.12 o
  -2   4  15        3.28        3.41      0.88 o
  -1   4  15       18.48       19.02      1.20 o
   0   4  15        3.40        3.65      0.85 o
   1   4  15       72.70       78.16      2.80 o
   2   4  15      124.50      137.46      2.92 o
   3   4  15       31.90       30.01      1.85 o
   4   4  15       13.03       12.49      1.35 o
   5   4  15        6.98        9.11      1.44 o
   6   4  15       27.97       28.93      2.04 o
   7   4  15       67.67       69.64      5.29 o
 -15   5  15      200.46      225.13     11.29 o
 -14   5  15      152.86      154.86      5.40 o
 -13   5  15       47.53       48.95      2.96 o
 -12   5  15       73.92       71.76      3.22 o
 -11   5  15      162.88      167.96      4.65 o
 -10   5  15       41.99       40.80      2.48 o
  -9   5  15       53.67       55.29      2.47 o
  -8   5  15        9.66       11.37      1.35 o
  -7   5  15       61.46       69.25      2.85 o
  -6   5  15       22.88       21.94      2.73 o
  -5   5  15       98.10      102.07      3.06 o
  -4   5  15       54.00       53.61      2.26 o
  -3   5  15       46.27       46.56      2.07 o
  -2   5  15        3.74        3.29      1.29 o
  -1   5  15       77.52       94.36      4.68 o
   0   5  15       25.85       25.54      3.12 o
   1   5  15       53.39       54.93      4.40 o
   2   5  15        8.51        5.27      2.15 o
   3   5  15       76.99       68.83      4.79 o
   4   5  15       48.65       50.07      3.91 o
   5   5  15        5.40        0.56      1.94 o
   6   5  15       51.97       57.51      7.30 o
 -14   6  15       18.62       19.25      4.27 o
 -13   6  15       58.23       64.37      6.38 o
 -12   6  15       49.61       55.75      5.51 o
 -11   6  15       44.13       45.42      4.20 o
 -10   6  15       27.39       29.37      5.75 o
  -9   6  15        5.97        6.46      2.19 o
  -8   6  15       30.67       27.09      4.59 o
  -7   6  15       76.99       78.53      3.92 o
  -6   6  15       64.83       69.82      4.25 o
  -5   6  15       16.02       14.96      2.49 o
  -4   6  15        1.35        1.40      1.38 o
  -3   6  15       15.76       18.52      2.79 o
  -2   6  15        3.63        5.96      1.93 o
  -1   6  15        6.04        4.99      1.89 o
   0   6  15        0.21        0.42      1.30 o
   1   6  15      169.06      175.53      8.83 o
   2   6  15       32.42       34.27      3.74 o
   3   6  15       13.03       12.88      2.90 o
   4   6  15        6.61        6.48      2.82 o
   5   6  15       14.61       14.76      3.65 o
 -13   7  15        7.06       11.00      4.31 o
 -12   7  15        0.92       -0.12      2.60 o
 -11   7  15        6.83        4.56      2.43 o
 -10   7  15       30.68       35.51      3.82 o
  -9   7  15       23.03       24.78      3.43 o
  -8   7  15      183.21      196.86      6.20 o
  -7   7  15       14.84       11.07      2.33 o
  -6   7  15       90.72      108.90      5.00 o
  -5   7  15       30.94       30.99      2.75 o
  -4   7  15       23.78       28.14      2.65 o
  -3   7  15       85.89       90.22      8.94 o
  -2   7  15       68.39       83.35      5.35 o
  -1   7  15       83.71       97.16      7.22 o
   0   7  15        6.26        6.89      2.46 o
   1   7  15       18.60       16.71      2.14 o
   2   7  15       86.46       91.06      5.71 o
   3   7  15       19.47       15.00      3.39 o
   4   7  15       67.70       78.08      6.27 o
   5   7  15       33.79       36.20      4.95 o
 -13   8  15       16.64       15.85      4.86 o
 -12   8  15        3.46        2.06      3.36 o
 -11   8  15        2.54        3.14      2.65 o
 -10   8  15       22.04       21.05      2.66 o
  -9   8  15        3.07        2.37      1.76 o
  -8   8  15       60.10       67.59      4.07 o
  -7   8  15       14.83       19.43      2.41 o
  -6   8  15        9.70        8.77      1.99 o
  -5   8  15       36.04       34.24      2.89 o
  -4   8  15       42.24       44.62      3.74 o
  -3   8  15       87.47      104.59      6.61 o
  -2   8  15       33.93       35.34      3.42 o
  -1   8  15       48.72       54.56      4.96 o
   0   8  15       86.51       92.81      5.34 o
   1   8  15       10.24        7.44      2.27 o
   2   8  15       45.18       44.78      3.25 o
   3   8  15        3.15        5.35      2.43 o
   4   8  15      180.94      214.30     12.53 o
   5   8  15       46.83       41.75      5.50 o
 -12   9  15       84.03       98.24      8.57 o
 -11   9  15       27.60       30.21      5.47 o
 -10   9  15       17.49       21.84      3.54 o
  -9   9  15       46.79       54.72      6.63 o
  -8   9  15       14.52       16.47      2.53 o
  -7   9  15       10.28        8.58      2.25 o
  -6   9  15      146.12      160.27      7.26 o
  -5   9  15       47.42       58.36      4.27 o
  -4   9  15        8.70        5.92      2.18 o
  -3   9  15      135.41      163.95      9.66 o
  -2   9  15       11.19       12.73      2.49 o
  -1   9  15       61.50       66.36      4.60 o
   0   9  15       83.71       90.18      5.27 o
   1   9  15      109.46      127.07      6.87 o
   2   9  15       69.12       69.05      5.80 o
   3   9  15       42.23       49.30      5.09 o
   4   9  15      103.66      116.98      9.89 o
 -11  10  15       55.17       71.09      5.80 o
 -10  10  15       28.94       37.40      4.28 o
  -9  10  15       15.67       19.30      3.58 o
  -8  10  15       49.54       54.53      4.23 o
  -7  10  15       10.12        7.37      4.38 o
  -6  10  15      230.34      255.32      9.43 o
  -5  10  15       88.58       90.26      7.32 o
  -4  10  15       10.73       11.15      2.78 o
  -3  10  15       12.30       12.90      2.97 o
  -2  10  15       21.39       26.16      3.57 o
  -1  10  15       61.18       61.05     14.18 o
   0  10  15       24.94       23.60      3.65 o
   1  10  15        7.95       10.15      5.99 o
   2  10  15       74.41       82.24      6.26 o
   3  10  15       66.81       86.82      6.61 o
 -10  11  15        8.27        8.80      2.77 o
  -9  11  15       36.86       45.83      4.58 o
  -8  11  15       72.90       83.96      9.35 o
  -7  11  15       80.13       88.68      8.77 o
  -6  11  15       29.73       31.09      3.74 o
  -5  11  15      100.10      110.29     10.12 o
  -4  11  15        6.61        5.28      2.53 o
  -3  11  15      102.35      116.68     17.20 o
  -2  11  15       15.68       15.46      3.06 o
  -1  11  15       21.29       19.14      5.17 o
   0  11  15       15.17       16.45      3.28 o
   1  11  15       19.99       18.97      3.54 o
  -8  12  15        4.81        3.58      3.41 o
  -7  12  15       72.14       84.10      5.58 o
  -6  12  15        6.56        9.71      2.70 o
  -5  12  15      173.49      198.24      8.26 o
  -4  12  15       27.76       35.75      6.16 o
  -3  12  15       13.87       15.70      4.02 o
  -2  12  15       75.92       83.20      5.93 o
  -1  12  15        7.13        6.92      2.78 o
 -15   0  16        2.51       -0.89      2.33 o
 -14   0  16       74.61       69.12      4.01 o
 -13   0  16        2.28        2.79      1.57 o
 -12   0  16       32.83       30.46      4.01 o
 -11   0  16       11.30        9.49      1.79 o
 -10   0  16       19.72       21.76      2.83 o
  -9   0  16        0.51        0.74      0.98 o
  -8   0  16       16.81       15.52      1.53 o
  -7   0  16      544.23      549.92      9.69 o
  -6   0  16        2.30        2.21      1.04 o
  -5   0  16       11.44        9.36      1.28 o
  -4   0  16       14.00       16.65      1.54 o
  -3   0  16        1.84        2.01      1.01 o
  -2   0  16        3.81        5.02      1.33 o
  -1   0  16      110.77      100.90      3.16 o
   0   0  16       19.83       19.80      1.57 o
   1   0  16      251.31      241.03      5.04 o
   2   0  16        5.56        8.49      1.96 o
   3   0  16        1.88        1.86      1.68 o
   4   0  16       48.38       48.75      3.55 o
   5   0  16       12.77        6.85      2.67 o
   6   0  16       25.52       27.20      4.00 o
 -15   1  16       14.41       14.28      1.65 o
 -14   1  16       30.98       33.12      2.14 o
 -13   1  16       41.37       41.80      2.27 o
 -12   1  16      110.64      116.01      3.09 o
 -11   1  16       43.07       40.58      2.02 o
 -10   1  16      294.63      305.89      5.37 o
  -9   1  16       39.44       43.39      2.01 o
  -8   1  16       17.47       17.08      1.63 o
  -7   1  16        7.20        7.58      0.85 o
  -6   1  16       72.45       78.91      1.91 o
  -5   1  16       37.25       35.34      1.42 o
  -4   1  16       30.88       27.18      1.29 o
  -3   1  16       72.65       72.01      1.85 o
  -2   1  16       13.23       13.86      1.07 o
  -1   1  16       30.26       28.31      1.24 o
   0   1  16       40.46       39.50      2.35 o
   1   1  16       45.36       49.45      1.90 o
   2   1  16       11.73       12.57      1.20 o
   3   1  16      138.25      134.59      3.69 o
   4   1  16       29.86       27.09      2.59 o
   5   1  16       44.24       40.61      2.56 o
   6   1  16       31.97       29.09      2.13 o
 -15   2  16        4.30        2.95      1.70 o
 -14   2  16       11.44        7.74      1.40 o
 -13   2  16       35.56       36.56      2.26 o
 -12   2  16       17.35       14.94      1.43 o
 -11   2  16      213.32      213.00      4.26 o
 -10   2  16       16.79       16.72      1.39 o
  -9   2  16        9.57       11.47      1.20 o
  -8   2  16        3.28        2.63      0.92 o
  -7   2  16       64.11       63.55      2.18 o
  -6   2  16       10.91       12.18      1.18 o
  -5   2  16       25.10       21.50      1.31 o
  -4   2  16       14.81       13.09      1.29 o
  -3   2  16        0.52       -0.05      0.65 o
  -2   2  16      161.45      158.67      2.85 o
  -1   2  16       25.74       24.56      1.47 o
   0   2  16       47.76       48.79      2.20 o
   1   2  16       33.43       34.59      1.80 o
   2   2  16       58.13       59.52      2.14 o
   3   2  16       21.78       22.53      1.48 o
   4   2  16       17.58       18.88      1.60 o
   5   2  16       19.43       17.27      1.72 o
   6   2  16       19.10       17.15      1.79 o
 -15   3  16       40.19       41.08      2.96 o
 -14   3  16       64.51       64.36      3.52 o
 -13   3  16       46.66       52.43      3.51 o
 -12   3  16      363.80      372.92      6.08 o
 -11   3  16       50.75       56.75      2.16 o
 -10   3  16       99.11      106.41      2.74 o
  -9   3  16      101.55       98.48      3.27 o
  -8   3  16       57.87       61.37      3.05 o
  -7   3  16       21.61       20.64      1.38 o
  -6   3  16      206.87      211.43      3.99 o
  -5   3  16       73.82       72.28      1.94 o
  -4   3  16       63.97       66.85      1.91 o
  -3   3  16       92.90       95.27      3.42 o
  -2   3  16        2.19        1.66      0.84 o
  -1   3  16       14.67       14.49      1.34 o
   0   3  16       44.88       38.10      1.77 o
   1   3  16       25.92       25.60      1.55 o
   2   3  16       13.47       15.75      1.46 o
   3   3  16        3.37        2.97      0.96 o
   4   3  16        7.40        7.07      1.23 o
   5   3  16        2.56        2.57      1.24 o
   6   3  16       20.52       22.50      2.25 o
 -14   4  16       63.35       69.96      4.04 o
 -13   4  16       50.70       55.42      3.70 o
 -12   4  16        3.46        3.46      1.69 o
 -11   4  16       40.86       46.29      2.82 o
 -10   4  16       97.86      108.76      3.75 o
  -9   4  16       66.62       67.57      4.67 o
  -8   4  16      123.05      127.25      4.40 o
  -7   4  16       15.93       13.62      1.42 o
  -6   4  16       20.47       19.55      1.36 o
  -5   4  16       47.89       51.71      1.98 o
  -4   4  16       78.02       80.00      2.22 o
  -3   4  16       54.97       59.53      2.00 o
  -2   4  16       13.80       12.19      1.09 o
  -1   4  16      145.80      152.21      4.84 o
   0   4  16       22.46       25.45      1.42 o
   1   4  16      133.73      134.68      4.35 o
   2   4  16       65.13       61.77      2.81 o
   3   4  16        2.90        2.47      1.08 o
   4   4  16       81.76       83.94      2.68 o
   5   4  16       41.70       44.17      3.05 o
 -14   5  16       24.39       26.94      4.64 o
 -13   5  16        8.26        5.50      1.82 o
 -12   5  16       44.33       48.48      2.95 o
 -11   5  16       99.35      102.77      3.64 o
 -10   5  16       56.77       62.49      2.91 o
  -9   5  16       24.11       25.32      2.01 o
  -8   5  16       46.52       50.13      2.82 o
  -7   5  16       36.48       31.97      1.96 o
  -6   5  16       51.36       53.33      3.41 o
  -5   5  16       85.61       92.24      4.44 o
  -4   5  16       26.90       29.00      2.62 o
  -3   5  16        0.32       -0.86      1.02 o
  -2   5  16        9.38       11.19      4.59 o
  -1   5  16        4.94        6.39      2.13 o
   0   5  16       49.46       45.86      4.14 o
   1   5  16       35.00       36.12      5.05 o
   2   5  16       12.79       12.08      2.78 o
   3   5  16       24.59       21.63      2.94 o
   4   5  16       72.94       66.87      4.43 o
   5   5  16       11.43       13.29      4.18 o
 -14   6  16       40.98       37.80      5.40 o
 -13   6  16       11.91       11.28      3.57 o
 -12   6  16        6.81        5.61      3.29 o
 -11   6  16       21.35       33.35      4.53 o
 -10   6  16       60.53       71.32      6.51 o
  -9   6  16      190.30      206.13      8.87 o
  -8   6  16      140.32      142.69      6.34 o
  -7   6  16        1.97        1.99      1.89 o
  -6   6  16       19.11       18.60      2.78 o
  -5   6  16       40.89       47.52      4.01 o
  -4   6  16        7.89        5.47      2.06 o
  -3   6  16       26.49       37.28      3.55 o
  -2   6  16       54.37       66.33      4.65 o
  -1   6  16       49.49       52.67      3.71 o
   0   6  16        4.48        3.44      2.90 o
   1   6  16      131.20      137.46      8.45 o
   2   6  16       18.89       20.82      4.28 o
   3   6  16       25.09       27.51      4.28 o
 -12   7  16       28.22       33.04      6.09 o
 -11   7  16        8.45        9.15      4.08 o
 -10   7  16        4.07        4.29      2.26 o
  -9   7  16       98.94      112.13      5.74 o
  -8   7  16       50.27       58.29      4.69 o
  -7   7  16       63.76       68.88      4.15 o
  -6   7  16        0.88       -0.10      1.51 o
  -5   7  16       11.49       12.58      2.14 o
  -4   7  16       13.13       14.59      2.88 o
  -3   7  16      118.31      136.08      5.94 o
  -2   7  16       51.11       65.86      8.00 o
  -1   7  16       77.04       87.64      5.41 o
   0   7  16       31.94       32.73      2.77 o
   1   7  16       38.46       41.31      8.04 o
   2   7  16      159.91      172.77      7.87 o
   3   7  16       81.18       77.25      6.41 o
   4   7  16       21.56       16.18      4.01 o
 -12   8  16       11.00       13.98      4.68 o
 -11   8  16        3.79        4.76      3.87 o
 -10   8  16        2.51       -0.60      2.93 o
  -9   8  16       19.71       25.02      4.86 o
  -8   8  16       94.48       94.28      4.68 o
  -7   8  16       48.98       48.91      3.59 o
  -6   8  16       20.10       21.52      2.61 o
  -5   8  16        2.03        1.17      1.83 o
  -4   8  16        9.46        9.60      2.39 o
  -3   8  16        2.42        3.58      2.03 o
  -2   8  16       74.60       81.44      5.21 o
  -1   8  16       92.26       97.65      5.33 o
   0   8  16       13.99       22.20      3.61 o
   1   8  16       40.46       46.49      5.50 o
   2   8  16       74.78       78.88      5.24 o
   3   8  16      127.48      139.29      8.71 o
 -11   9  16       20.98       20.81      5.09 o
 -10   9  16       14.76       12.43      4.26 o
  -9   9  16        3.90        4.47      2.49 o
  -8   9  16       10.93       10.07      2.86 o
  -7   9  16       40.98       37.85      3.74 o
  -6   9  16       50.34       58.79      5.07 o
  -5   9  16       45.71       44.32      4.50 o
  -4   9  16       48.96       51.89      4.84 o
  -3   9  16       61.53       64.37      5.33 o
  -2   9  16       45.49       47.54      7.99 o
  -1   9  16       35.09       29.99      4.01 o
   0   9  16      105.19      120.68      6.85 o
   1   9  16       48.30       54.02      5.24 o
   2   9  16       12.44        7.34      3.06 o
 -10  10  16        0.34        1.86      3.72 o
  -9  10  16        5.76        3.68      6.93 o
  -8  10  16        2.71        1.64      2.18 o
  -7  10  16       21.46       25.46      6.74 o
  -6  10  16        2.59        0.76      2.23 o
  -5  10  16       12.34       13.01      3.19 o
  -4  10  16       16.11       19.95      3.37 o
  -3  10  16       50.97       59.50      7.97 o
  -2  10  16       52.67       61.55      5.32 o
  -1  10  16        3.09        2.51      2.61 o
   0  10  16       17.32       19.95      3.55 o
   1  10  16       43.11       41.38      4.73 o
  -8  11  16        5.36        1.22      2.37 o
  -7  11  16      111.64      127.88      6.80 o
  -6  11  16       20.42       19.77      5.72 o
  -5  11  16       24.28       21.36      3.64 o
  -4  11  16      109.18      129.39     10.26 o
  -3  11  16       51.38       58.51      5.23 o
  -2  11  16       12.17       10.76      2.98 o
  -1  11  16       32.83       33.73      4.29 o
 -14   0  17       35.67       45.50      3.51 o
 -13   0  17       29.06       34.07      5.60 o
 -12   0  17        5.86        8.42      2.01 o
 -11   0  17       22.51       19.92      2.63 o
 -10   0  17       19.05       23.84      3.88 o
  -9   0  17        2.48        2.09      1.14 o
  -8   0  17        6.19        7.71      1.44 o
  -7   0  17        6.55        6.56      1.27 o
  -6   0  17        0.16        0.61      1.02 o
  -5   0  17        4.27        3.85      1.36 o
  -4   0  17        9.99       11.29      1.43 o
  -3   0  17        0.89       -0.96      0.96 o
  -2   0  17       26.29       25.96      1.89 o
  -1   0  17        3.74        4.19      1.56 o
   0   0  17       95.98       87.07      3.31 o
   1   0  17       12.80       10.28      2.08 o
   2   0  17       34.20       33.66      3.55 o
   3   0  17       37.78       36.09      3.16 o
   4   0  17       25.55       28.06      2.97 o
   5   0  17       12.63        8.22      2.21 o
 -14   1  17        6.09        5.70      1.40 o
 -13   1  17        6.16        6.64      1.40 o
 -12   1  17      270.95      277.84      5.73 o
 -11   1  17       28.98       30.75      1.86 o
 -10   1  17      250.34      252.56      4.82 o
  -9   1  17       17.57       15.97      1.28 o
  -8   1  17       13.68       10.99      1.14 o
  -7   1  17       30.32       29.10      1.86 o
  -6   1  17      110.54      106.28      2.53 o
  -5   1  17      220.60      235.60      3.70 o
  -4   1  17       14.44       12.46      1.04 o
  -3   1  17       79.55       79.11      1.99 o
  -2   1  17      127.68      134.49      2.46 o
  -1   1  17        2.02        1.17      0.81 o
   0   1  17       17.46       18.19      1.48 o
   1   1  17       80.24       80.28      2.29 o
   2   1  17       74.98       70.60      2.84 o
   3   1  17       88.34       87.79      3.05 o
   4   1  17        4.57        3.02      1.34 o
   5   1  17        0.65       -0.70      1.26 o
 -14   2  17      159.13      161.51      4.73 o
 -13   2  17       40.47       39.55      2.22 o
 -12   2  17       48.38       49.18      2.35 o
 -11   2  17       28.88       30.77      1.80 o
 -10   2  17        9.09        7.03      1.20 o
  -9   2  17       32.96       31.75      1.79 o
  -8   2  17      140.14      147.61      3.58 o
  -7   2  17       41.43       40.93      1.94 o
  -6   2  17       43.97       48.73      1.90 o
  -5   2  17        8.23        9.47      1.06 o
  -4   2  17       16.48       16.15      1.23 o
  -3   2  17      194.41      192.39      3.27 o
  -2   2  17        8.88        7.23      1.08 o
  -1   2  17       68.23       65.08      2.16 o
   0   2  17       15.81       14.35      1.34 o
   1   2  17       75.66       68.75      2.15 o
   2   2  17       40.83       42.58      2.27 o
   3   2  17       60.03       52.27      2.28 o
   4   2  17        9.95        8.42      1.48 o
   5   2  17        3.92        4.52      1.38 o
 -14   3  17       33.73       32.56      2.92 o
 -13   3  17       69.89       66.66      3.55 o
 -12   3  17       57.56       59.60      3.29 o
 -11   3  17       57.79       54.85      2.51 o
 -10   3  17        6.49        4.58      1.18 o
  -9   3  17        8.99        6.96      1.10 o
  -8   3  17       88.00       92.57      2.56 o
  -7   3  17       60.13       58.26      2.14 o
  -6   3  17        5.08        5.31      0.88 o
  -5   3  17        0.44        0.31      0.69 o
  -4   3  17        0.42        0.57      0.78 o
  -3   3  17       11.85        9.23      1.05 o
  -2   3  17      188.64      196.76      3.76 o
  -1   3  17       12.26       14.83      1.25 o
   0   3  17       39.70       37.35      2.31 o
   1   3  17       27.99       26.00      1.62 o
   2   3  17        8.31        8.08      1.12 o
   3   3  17      104.49      111.34      2.72 o
   4   3  17       15.87       15.50      1.44 o
 -14   4  17        4.06        1.06      2.46 o
 -13   4  17       13.54       11.41      2.28 o
 -12   4  17       28.20       29.80      2.86 o
 -11   4  17       38.38       41.68      3.81 o
 -10   4  17       96.41      102.52      3.76 o
  -9   4  17        0.11       -0.30      1.28 o
  -8   4  17       95.18       97.80      3.66 o
  -7   4  17       49.49       46.24      2.68 o
  -6   4  17       21.71       21.57      1.93 o
  -5   4  17       37.07       36.69      1.65 o
  -4   4  17       30.92       28.12      1.51 o
  -3   4  17       27.01       27.47      1.44 o
  -2   4  17       52.32       56.18      2.40 o
  -1   4  17       53.99       59.30      2.74 o
   0   4  17        0.69       -0.31      0.85 o
   1   4  17       97.28       96.55      2.53 o
   2   4  17      152.29      166.58      4.11 o
   3   4  17       38.39       34.88      1.92 o
   4   4  17        1.49        1.88      2.17 o
 -13   5  17        2.08        0.93      2.83 o
 -12   5  17       79.83       78.88      4.47 o
 -11   5  17        3.51        2.39      1.56 o
 -10   5  17        6.33        5.71      1.49 o
  -9   5  17      144.83      149.14      4.29 o
  -8   5  17       15.53       16.09      1.75 o
  -7   5  17       14.60       13.17      1.59 o
  -6   5  17       60.80       60.05      2.67 o
  -5   5  17       10.28        7.13      1.48 o
  -4   5  17       80.87       74.39      9.88 o
  -3   5  17       12.88       12.69      5.27 o
  -2   5  17        3.46        1.79      1.96 o
  -1   5  17        6.17        3.96      2.19 o
   0   5  17       43.30       45.64      4.29 o
   1   5  17       90.40       97.02      5.76 o
   2   5  17       17.91       12.66      2.49 o
   3   5  17       43.66       43.70      3.88 o
   4   5  17       28.06       26.65      4.98 o
 -13   6  17        5.38        0.77      3.33 o
 -12   6  17        4.97        8.40      3.55 o
  -9   6  17       30.75       31.52      4.91 o
  -8   6  17       47.29       53.28      4.55 o
  -7   6  17       61.37       61.42      4.78 o
  -6   6  17       64.82       71.00      5.08 o
  -5   6  17        4.52        4.18      2.13 o
  -4   6  17        3.21        0.94      3.51 o
  -3   6  17       67.84       65.01      9.42 o
  -2   6  17      124.52      123.31     17.56 o
  -1   6  17      201.97      215.81      9.53 o
   0   6  17       66.73       74.37      5.17 o
   1   6  17       11.85        8.13      3.36 o
   2   6  17       35.43       45.16      5.28 o
   3   6  17       22.27       20.73      3.97 o
 -11   7  17        0.90        4.09      3.65 o
 -10   7  17        7.29        8.82      4.19 o
  -9   7  17       79.66       85.70      8.80 o
  -8   7  17       24.18       22.08      3.92 o
  -7   7  17       45.01       42.37      4.80 o
  -6   7  17       24.98       35.07      3.81 o
  -5   7  17       84.65       98.72      6.93 o
  -4   7  17       86.58      109.76      7.34 o
  -3   7  17       15.78       13.39      3.46 o
  -2   7  17        0.45        1.06      2.58 o
  -1   7  17       64.45       66.82      5.85 o
   0   7  17       53.25       47.18      5.37 o
   1   7  17       41.63       43.02      5.28 o
   2   7  17       37.64       33.45      4.91 o
 -11   8  17       14.34       19.50      5.01 o
 -10   8  17       10.11       15.63      4.64 o
  -9   8  17        7.15       13.09      4.50 o
  -8   8  17       26.14       26.09      5.42 o
  -7   8  17       28.46       30.61      5.92 o
  -6   8  17       74.25       82.34     10.88 o
  -5   8  17       73.60       88.66      8.27 o
  -4   8  17       40.62       45.85      4.75 o
  -3   8  17        1.68        1.78      3.59 o
  -2   8  17        1.13        1.23      2.36 o
  -1   8  17       56.50       50.69      5.18 o
   0   8  17       56.29       65.38      7.07 o
   1   8  17       39.56       38.98      5.27 o
 -10   9  17       17.25       19.85      5.11 o
  -9   9  17        1.06        2.05      3.37 o
  -8   9  17       26.72       34.81      8.86 o
  -7   9  17       83.94       92.81     11.71 o
  -6   9  17       42.48       54.50      5.13 o
  -5   9  17       48.30       59.65      5.33 o
  -4   9  17       10.49        8.87      2.93 o
  -3   9  17       47.43       57.18      5.29 o
  -2   9  17       42.62       47.25      6.49 o
  -1   9  17       47.52       64.65      5.77 o
   0   9  17       11.37       13.40      2.51 o
  -8  10  17       16.52       14.71      3.36 o
  -7  10  17       30.13       42.45     15.89 o
  -6  10  17       17.99       22.30      6.70 o
  -5  10  17       33.63       37.28      4.45 o
  -4  10  17       10.59       10.48      3.06 o
  -3  10  17        1.54       -1.54      2.72 o
  -2  10  17        9.49       16.33      3.33 o
 -14   0  18        5.75        6.29      2.04 o
 -13   0  18        7.15        9.48      2.20 o
 -12   0  18       69.51       75.42      4.13 o
 -11   0  18       10.41       14.04      2.31 o
 -10   0  18      159.67      166.82      5.43 o
  -9   0  18      158.30      166.47      5.32 o
  -8   0  18       53.53       51.91      3.73 o
  -7   0  18       28.19       29.20      2.10 o
  -6   0  18       13.99       11.98      1.50 o
  -5   0  18       20.00       22.30      1.81 o
  -4   0  18      105.59      101.71      3.30 o
  -3   0  18       61.13       55.82      2.62 o
  -2   0  18        0.27       -1.07      1.07 o
  -1   0  18      166.24      161.78      4.81 o
   0   0  18       17.60       23.21      2.56 o
   1   0  18      192.82      191.55     11.20 o
   2   0  18      173.49      181.77      6.34 o
   3   0  18        2.66        1.37      1.79 o
 -13   1  18        2.23        1.27      1.48 o
 -12   1  18       45.41       52.52      2.66 o
 -11   1  18       18.37       17.21      1.71 o
 -10   1  18       39.44       41.73      1.87 o
  -9   1  18       82.38       81.46      2.38 o
  -8   1  18      165.57      167.22      3.38 o
  -7   1  18       22.83       21.03      1.83 o
  -6   1  18        4.20        1.06      0.88 o
  -5   1  18        3.27        2.92      0.95 o
  -4   1  18       40.16       41.02      1.81 o
  -3   1  18       28.94       24.52      1.35 o
  -2   1  18       77.79       74.48      2.12 o
  -1   1  18      197.56      195.52      4.08 o
   0   1  18      178.47      178.97      3.76 o
   1   1  18       17.73       15.19      1.36 o
   2   1  18       42.32       39.57      2.32 o
   3   1  18       54.72       52.25      2.63 o
 -13   2  18        8.56        9.11      1.47 o
 -12   2  18       79.46       75.66      2.78 o
 -11   2  18       26.04       27.83      1.94 o
 -10   2  18       79.46       80.23      2.77 o
  -9   2  18        8.03        9.26      1.28 o
  -8   2  18       61.29       64.91      2.14 o
  -7   2  18       27.84       24.59      1.78 o
  -6   2  18       14.15       15.23      1.58 o
  -5   2  18       85.22       92.73      2.45 o
  -4   2  18        9.40        6.65      0.94 o
  -3   2  18       35.67       32.94      1.54 o
  -2   2  18       24.32       26.00      1.59 o
  -1   2  18       16.10       17.96      1.43 o
   0   2  18        2.05        2.74      1.11 o
   1   2  18      137.43      143.19      3.15 o
   2   2  18      127.69      129.68      3.29 o
   3   2  18       22.63       24.20      4.53 o
 -13   3  18       31.61       32.10      3.98 o
 -12   3  18        0.61       -0.84      1.47 o
 -11   3  18       10.05       10.50      1.88 o
 -10   3  18       10.43        8.04      1.52 o
  -9   3  18       38.54       38.08      1.93 o
  -8   3  18       13.98       15.99      1.38 o
  -7   3  18        3.49        2.04      0.85 o
  -6   3  18       36.49       37.68      1.52 o
  -5   3  18        9.24        7.02      1.07 o
  -4   3  18      153.14      157.73      3.18 o
  -3   3  18       91.19      105.42      2.69 o
  -2   3  18       12.27       12.36      1.23 o
  -1   3  18      104.91      104.67      2.71 o
   0   3  18       27.82       28.08      1.91 o
   1   3  18       28.43       27.82      1.62 o
   2   3  18        8.75        7.80      1.18 o
   3   3  18       57.35       58.07      3.09 o
 -13   4  18        9.48        8.63      2.16 o
 -12   4  18       27.78       28.23      2.90 o
 -11   4  18       33.31       31.01      2.93 o
 -10   4  18       36.74       35.29      2.97 o
  -9   4  18        1.58        0.97      1.84 o
  -8   4  18       48.30       45.64      2.90 o
  -7   4  18        0.41        0.92      1.30 o
  -6   4  18        8.46        9.48      1.72 o
  -5   4  18       40.86       38.71      2.00 o
  -4   4  18      124.58      130.22      3.66 o
  -3   4  18       65.80       71.13      2.15 o
  -2   4  18       24.99       27.56      1.50 o
  -1   4  18       51.06       47.11      1.83 o
   0   4  18       62.15       58.84      2.35 o
   1   4  18       29.02       29.82      2.63 o
   2   4  18      143.13      162.21      4.52 o
 -12   5  18       46.38       52.09      5.90 o
 -11   5  18       16.53       17.85      3.95 o
 -10   5  18      108.28      112.24      7.31 o
  -9   5  18       12.39       15.35      3.64 o
  -8   5  18       51.27       48.51      4.48 o
  -7   5  18       53.58       47.90      4.30 o
  -6   5  18        2.20        0.12      1.80 o
  -5   5  18        1.51       -0.53      1.68 o
  -4   5  18       34.54       29.87      3.30 o
  -3   5  18       10.62        8.38      3.64 o
  -2   5  18       30.77       29.18      4.75 o
  -1   5  18       49.06       47.50      4.33 o
   0   5  18        6.29        6.89      3.04 o
   1   5  18       42.35       38.49      3.85 o
   2   5  18        6.29        5.31      3.78 o
 -12   6  18       13.65        9.97      3.75 o
 -11   6  18       22.56       29.69      4.85 o
  -7   6  18       24.70       29.78      6.59 o
  -6   6  18       45.36       49.08      7.65 o
  -3   6  18       64.62       59.11      5.72 o
  -2   6  18        8.69        4.19      2.76 o
  -1   6  18       17.39       21.78      4.02 o
   0   6  18        8.36       14.73      3.53 o
   1   6  18        2.04        2.21      2.85 o
  -7   7  18        0.23       -1.01      3.29 o
  -6   7  18       28.33       38.41      6.49 o
  -2   7  18       45.09       45.12      5.30 o
  -1   7  18       12.36       14.22      3.62 o
   0   7  18       10.16       10.41      3.57 o
 -10   8  18       10.73       10.43      4.59 o
  -9   8  18       23.57       24.76      5.66 o
  -8   8  18        3.21        2.08      3.66 o
  -7   8  18       59.76       76.80      8.82 o
  -6   8  18        4.93        1.89      3.62 o
  -5   8  18       20.43       32.33      6.20 o
  -4   8  18       20.45       33.28      6.17 o
  -3   8  18       43.40       47.22      7.17 o
  -1   8  18        7.62        8.32      3.23 o
  -8   9  18        9.35        8.28      4.42 o
  -7   9  18       35.26       44.40      6.87 o
  -6   9  18       36.89       35.08      6.25 o
  -5   9  18       20.19       30.60      4.34 o
  -4   9  18        5.76        4.96      2.92 o
  -3   9  18        5.67        6.93      3.08 o
 -12   0  19       29.90       29.52      3.58 o
 -11   0  19      103.49      117.07      5.00 o
 -10   0  19        0.24        1.17      1.69 o
  -9   0  19       64.11       72.01      7.44 o
  -8   0  19        6.91        5.24      1.93 o
  -7   0  19       73.34       70.22      4.11 o
  -6   0  19      257.19      261.18     10.33 o
  -5   0  19      143.54      155.14      5.18 o
  -4   0  19       56.81       51.74      3.29 o
  -3   0  19      184.82      174.70      5.58 o
  -2   0  19       72.69       80.44      3.32 o
  -1   0  19      107.38      116.40      8.29 o
   0   0  19       18.94       19.95      3.57 o
   1   0  19        5.73        2.17      1.86 o
   2   0  19       23.33       32.30      3.14 o
 -12   1  19       22.60       22.68      2.17 o
 -11   1  19        4.51        2.17      1.25 o
 -10   1  19       46.63       45.45      2.43 o
  -9   1  19       58.49       58.35      2.28 o
  -8   1  19        7.26        6.30      1.21 o
  -7   1  19      152.31      155.37      3.28 o
  -6   1  19      127.67      123.88      2.92 o
  -5   1  19       15.44       15.33      1.34 o
  -4   1  19       70.37       74.00      2.31 o
  -3   1  19      235.46      239.77      4.23 o
  -2   1  19       46.38       45.35      2.45 o
  -1   1  19       13.92       10.89      1.24 o
   0   1  19       34.08       35.49      1.80 o
   1   1  19       94.51       98.26      5.22 o
   2   1  19       21.12       19.34      1.86 o
 -12   2  19        7.55        9.52      1.46 o
 -11   2  19        8.92        8.27      1.28 o
 -10   2  19       53.85       51.64      2.75 o
  -9   2  19       24.91       21.85      1.74 o
  -8   2  19       57.04       54.91      2.45 o
  -7   2  19        1.72        1.14      0.98 o
  -6   2  19        5.21        4.94      1.05 o
  -5   2  19       71.06       72.25      2.06 o
  -4   2  19       65.14       69.21      2.07 o
  -3   2  19       21.59       19.38      1.47 o
  -2   2  19       17.01       17.05      1.61 o
  -1   2  19       85.24       87.22      2.70 o
   0   2  19      106.40      108.51      3.73 o
   1   2  19        8.78        8.96      1.43 o
 -12   3  19       14.95        9.61      1.92 o
 -11   3  19        5.64        4.85      1.70 o
 -10   3  19        1.87        1.32      1.48 o
  -9   3  19       56.11       60.38      2.02 o
  -8   3  19      117.82      113.15      2.93 o
  -7   3  19       70.99       72.93      2.32 o
  -6   3  19       40.53       39.20      1.83 o
  -5   3  19        3.48        3.11      0.98 o
  -4   3  19       57.01       59.00      2.16 o
  -3   3  19       28.09       28.39      1.64 o
  -2   3  19       38.44       39.07      1.87 o
  -1   3  19       20.07       20.60      1.56 o
   0   3  19       18.48       17.50      1.50 o
   1   3  19        8.81        8.78      1.38 o
 -11   4  19       12.06        5.83      1.98 o
 -10   4  19       80.00       84.83      4.06 o
  -9   4  19        6.96        3.79      2.48 o
  -8   4  19       52.96       56.76      3.90 o
  -7   4  19       20.84       19.47      1.94 o
  -6   4  19       23.04       23.12      1.78 o
  -5   4  19       22.03       18.97      1.71 o
  -4   4  19       11.76       13.72      1.56 o
  -3   4  19       41.74       42.65      2.30 o
  -2   4  19       45.81       47.29      3.08 o
  -1   4  19       52.73       56.96      4.38 o
   0   4  19       53.66       56.09      3.39 o
   1   4  19       21.19       22.41      2.53 o
 -11   5  19        4.36        4.30      3.33 o
 -10   5  19       18.28       13.42      3.80 o
  -9   5  19       27.11       27.26      4.46 o
  -8   5  19       45.28       45.59      5.22 o
  -7   5  19       25.76       28.06      4.50 o
  -6   5  19       37.13       38.96      4.07 o
  -5   5  19        1.41       -0.02      1.76 o
  -4   5  19       28.36       27.53      3.01 o
  -3   5  19       52.24       52.60      3.88 o
  -2   5  19        4.39        5.12      2.24 o
  -1   5  19        9.91        7.45      2.15 o
   0   5  19       34.34       34.93      3.67 o
 -10   6  19       19.03       21.28      4.45 o
  -4   6  19       30.75       30.02      4.45 o
  -3   6  19       48.70       48.95      5.45 o
  -2   6  19       59.43       63.94      6.18 o
 -11   0  20       14.88       20.03      7.06 o
 -10   0  20       12.53        7.88      2.12 o
  -9   0  20       12.56       10.08      2.17 o
  -8   0  20        0.71       -1.60      1.60 o
  -7   0  20       10.53       10.66      2.12 o
  -6   0  20       43.89       39.75      3.28 o
  -5   0  20       49.05       43.95      4.40 o
  -4   0  20       99.42      101.45      4.65 o
  -3   0  20       19.45       15.84      2.60 o
  -2   0  20        7.97        9.32      2.49 o
  -1   0  20       37.37       32.96      3.08 o
 -11   1  20       13.36       15.43      2.28 o
 -10   1  20       31.27       26.77      2.00 o
  -9   1  20       15.57       19.03      2.46 o
  -8   1  20        7.81        4.87      1.36 o
  -7   1  20       26.46       28.64      2.01 o
  -6   1  20        9.13        9.48      1.27 o
  -5   1  20       74.01       75.09      2.58 o
  -4   1  20       59.23       56.02      2.10 o
  -3   1  20       55.82       59.03      2.50 o
  -2   1  20        4.91        4.60      1.09 o
  -1   1  20       29.95       31.98      1.75 o
 -10   2  20       39.64       39.60      2.50 o
  -9   2  20       53.47       55.49      2.28 o
  -8   2  20        8.99        6.65      1.59 o
  -7   2  20       71.59       76.91      2.38 o
  -6   2  20       10.64       12.16      1.22 o
  -5   2  20        2.00        2.08      1.08 o
  -4   2  20       24.82       28.54      2.03 o
  -3   2  20       46.01       42.72      2.06 o
  -2   2  20       96.23       93.10      2.78 o
  -1   2  20       43.12       44.69      1.99 o
 -10   3  20       15.48       16.29      1.82 o
  -9   3  20       25.76       25.54      2.03 o
  -8   3  20        3.89        3.61      1.40 o
  -7   3  20       84.11       85.94      2.57 o
  -6   3  20       24.81       28.11      3.57 o
  -5   3  20       50.94       53.80      3.11 o
  -4   3  20        4.70        2.55      1.08 o
  -3   3  20       12.89       10.88      1.79 o
  -2   3  20       93.54       99.18      2.79 o
  -1   3  20       30.87       29.56      1.96 o
  -9   4  20        2.60        4.03      1.65 o
  -8   4  20       76.01       85.78      3.15 o
  -7   4  20        3.40        2.24      1.35 o
  -6   4  20       62.26       59.18      2.65 o
  -5   4  20       19.18       20.90      1.84 o
  -4   4  20       57.64       69.03      5.29 o
  -3   4  20       22.00       13.27      2.56 o
  -2   4  20       38.67       32.61      3.49 o
  -8   5  20       64.89       67.39      6.51 o
  -7   5  20       31.26       34.94      4.88 o
  -6   5  20        8.08        2.87      2.97 o
  -5   5  20       65.87       73.56      6.70 o
  -4   5  20       84.33       80.73      7.01 o
  -3   5  20       14.08        6.13      3.10 o
  -8   0  21        0.82       -0.36      1.65 o
  -7   0  21       42.76       43.26      3.42 o
  -6   0  21        1.69        4.67      1.94 o
  -5   0  21        0.01        1.55      1.79 o
  -4   0  21       14.68       15.28      1.97 o
  -8   1  21       13.49       15.96      1.73 o
  -7   1  21       26.95       25.99      2.09 o
  -6   1  21        1.49        1.80      1.12 o
  -5   1  21       49.75       49.59      2.25 o
  -4   1  21       53.74       57.76      2.73 o
  -7   2  21       18.22       19.71      1.44 o
  -6   2  21       12.32       11.25      1.37 o
  -5   2  21       24.62       25.35      1.72 o
 
